# Supplementary material for: Crowdsourcing and the feasibility of manual gene annotation: A pilot study in the nematode Pristionchus pacificus
Source: Sci Rep. 2019 Dec 11;9:18789. doi: 10.1038/s41598-019-55359-5 (PMC6906410; doi:10.1038/s41598-019-55359-5)
Supplement: Supplementary file 1 — Supplementary information [file 41598_2019_55359_MOESM1_ESM.xlsx]

## Sheet: Best_hits
Supplemental Table 1. Orthology predictions between C. elegans and P. pacificus.
C. elegans proteins were compared to protein sets of other nematodes including P. pacificus. This table includes the results of orthology predictions (orthAgogue, BRH) and phylostratigraphic analysis.
Sequence	predicted ortholog	best_hit (one-directional) or best reciprocal hit (BRH)	Description
K02B7.3a	PPA40270	BRH	wormpep=CE16205 gene=WBGene00010491 status=Confirmed uniprot=O45637 insdc=CAB05540.1
C34B7.3	PPA11120	BRH	wormpep=CE08567 gene=WBGene00007913 locus=cyp-36A1 status=Confirmed uniprot=P90771 insdc=CAB05702.1 product="Probable cytochrome P450 CYP36A1"
C18F10.7a	PPA02362	BRH	wormpep=CE00784 gene=WBGene00015978 status=Confirmed uniprot=Q18099 insdc=CCD65204.1
ZK328.6	PPA05342	BRH	wormpep=CE39536 gene=WBGene00022695 status=Confirmed uniprot=Q8TA81 insdc=CCD70951.1 product="Uncharacterized F-box protein ZK328.6"
C16C2.2a	ppa_stranded_DN31427_c5_g7_i1	BRH	wormpep=CE17404 gene=WBGene00001145 locus=eat-16 status=Confirmed uniprot=O17589 insdc=CAB02742.1
K01C8.3b	PPA21225	BRH	wormpep=CE28344 gene=WBGene00006562 locus=tdc-1 status=Confirmed uniprot=Q95ZS2 insdc=CAC42319.1 product="Tyrosine decarboxylase"
B0348.6b	PPA27343	BRH	wormpep=CE27570 gene=WBGene00002061 locus=ife-3 status=Partially_confirmed uniprot=O61955 insdc=CCD61787.1 product="Eukaryotic translation initiation factor 4E-3"
Y102E9.5	PPA24742	BRH	wormpep=CE38881 gene=WBGene00044452 status=Partially_confirmed uniprot=Q4PIV1 insdc=CCD70716.1
R06F6.12	ppa_stranded_DN19945_c0_g1_i1	BRH	wormpep=CE36945 gene=WBGene00023418 status=Confirmed uniprot=Q6BEV5 insdc=CAH04745.1
W04C9.6	ppa_stranded_DN28210_c0_g1_i2	BRH	wormpep=CE49362 gene=WBGene00021028 status=Partially_confirmed uniprot=Q9TZE1 insdc=CCD73392.2
F13E9.4	ppa_stranded_DN14492_c0_g2_i1	best	wormpep=CE05606 gene=WBGene00008753 status=Partially_confirmed uniprot=Q19414 insdc=CAA93412.1
ZC416.2	PPA24939	BRH	wormpep=CE39308 gene=WBGene00022609 status=Confirmed uniprot=H2KZH9 insdc=CCD68238.1
F08B4.1b	ppa_stranded_DN27720_c0_g1_i1	BRH	wormpep=CE43330 gene=WBGene00000994 locus=dic-1 status=Confirmed uniprot=B7WN63 insdc=CCD67655.1
F27B3.2a	PPA03976	BRH	wormpep=CE52842 gene=WBGene00000060 locus=acr-21 status=Partially_confirmed insdc=VDJ63109.1 product="Acetylcholine receptor subunit acr-21"
T10B11.2	ppa_stranded_DN31697_c0_g1_i1	BRH	wormpep=CE18241 gene=WBGene00020398 locus=cerk-1 status=Confirmed uniprot=Q9TZI1 insdc=CCD66240.1 product="Ceramide kinase 1"
C29E6.4	Iso_D.10916.2	BRH	wormpep=CE44441 gene=WBGene00007802 locus=cutl-27 status=Partially_confirmed uniprot=Q18298 insdc=CAA96604.4
ZK637.3	PPA04115	BRH	wormpep=CE00434 gene=WBGene00014023 locus=lnkn-1 status=Confirmed uniprot=P30639 insdc=CAA77450.1 product="Protein linkin"
C24A8.6b	PPA00437	best	wormpep=CE52513 gene=WBGene00044004 status=Partially_confirmed uniprot=A0A2K5AU17 insdc=SPC48656.1
Y37E3.15a	ppa_stranded_DN21230_c0_g1_i1	BRH	wormpep=CE26832 gene=WBGene00003799 locus=npp-13 status=Confirmed uniprot=Q9BKT9 insdc=CCD73434.1 product="Nuclear pore protein"
H05C05.1c	PPA25394	BRH	wormpep=CE43771 gene=WBGene00019157 status=Partially_confirmed uniprot=H2L0A8 insdc=CCD72193.1
Y38A8.2	PPA11273	BRH	wormpep=CE07571 gene=WBGene00003949 locus=pbs-3 status=Confirmed uniprot=Q23237 insdc=CCD73694.1 product="Proteasome subunit beta type-3"
D1065.1a	PPA08770	best	wormpep=CE51427 gene=WBGene00017034 locus=otpl-2 status=Partially_confirmed uniprot=A0A131MCH9 insdc=CZR14551.1
T21B4.9	PPA38172	best	wormpep=CE16434 gene=WBGene00005291 locus=srh-70 status=Partially_confirmed uniprot=O18104 insdc=CAB03376.1 product="7TM GPCR	serpentine receptor class h (Srh)"
H06I04.4a	ppa_stranded_DN23923_c1_g3_i1	BRH	wormpep=CE20938 gene=WBGene00006725 locus=ubl-1 status=Confirmed uniprot=P37165 insdc=CCD72254.1 product="Ubiquitin-like protein 1"
C16A3.7	ppa_stranded_DN25749_c1_g2_i1	BRH	wormpep=CE04007 gene=WBGene00007048 locus=nfx-1 status=Confirmed uniprot=Q18034 insdc=CCD63227.1 product="Transcriptional repressor NF-X1 homolog"
F52C6.10	PPA29122	best	wormpep=CE10820 gene=WBGene00018667 locus=bath-7 status=Confirmed uniprot=O44817 insdc=CCD67521.1
R02F2.9	PPA02488	BRH	wormpep=CE29441 gene=WBGene00019838 status=Confirmed uniprot=Q95QC2 insdc=CCD68403.1
E02A10.1	ppa_stranded_DN39987_c0_g1_i1	BRH	wormpep=CE47787 gene=WBGene00008452 locus=mrps-5 status=Confirmed uniprot=Q93425 insdc=CAB02879.2 product="Putative 28S ribosomal protein S5	mitochondrial"
Y105E8B.7	PPA38755	best	wormpep=CE41039 gene=WBGene00013692 status=Confirmed uniprot=Q9NF15 insdc=CAB60849.2
F13H8.4	PPA20952	BRH	wormpep=CE35476 gene=WBGene00017437 locus=nmgp-1 status=Confirmed uniprot=Q19430 insdc=CCD66046.1
M03F4.6	ppa_stranded_DN2344_c0_g1_i1	BRH	wormpep=CE28621 gene=WBGene00019759 status=Confirmed uniprot=Q23015 insdc=CCD83483.1
F22E5.4	PPA38172	best	wormpep=CE33624 gene=WBGene00005559 locus=sri-47 status=Partially_confirmed uniprot=O16714 insdc=CCD68451.1 product="7TM GPCR	serpentine chemoreceptor class i (Sri)"
ZC373.7	PPA03509	best	wormpep=CE02380 gene=WBGene00000749 locus=col-176 status=Confirmed uniprot=Q23263 insdc=CAA88979.1
T26C5.2	PPA16168	BRH	wormpep=CE45031 gene=WBGene00012032 status=Confirmed uniprot=Q22815 insdc=CAA90727.3
F45H7.4	PPA19839	BRH	wormpep=CE31517 gene=WBGene00004183 locus=prk-2 status=Confirmed uniprot=Q20443 insdc=CAA84323.2 product="Serine\/threonine-protein kinase prk-2"
C37E2.1	PPA21665	BRH	wormpep=CE08620 gene=WBGene00007993 locus=idhb-1 status=Confirmed uniprot=Q93353 insdc=CAB02822.1 product="Probable isocitrate dehydrogenase [NAD] subunit beta	mitochondrial"
K08B4.4	ppa_stranded_DN29232_c0_g2_i3	best	wormpep=CE18033 gene=WBGene00019516 locus=ugt-20 status=Partially_confirmed uniprot=Q9TYY4 insdc=CCD72379.1 product="Putative UDP-glucuronosyltransferase ugt-20"
C17H11.4	PPA35639	best	wormpep=CE08292 gene=WBGene00015924 status=Predicted uniprot=P91065 insdc=CCD64982.1
B0334.5	ppa_stranded_DN27712_c0_g2_i2	BRH	wormpep=CE02937 gene=WBGene00007145 status=Confirmed uniprot=Q17477 insdc=CAA91382.3
F58G6.7	ppa_stranded_DN11705_c0_g1_i1	best	wormpep=CE28939 gene=WBGene00010277 status=Confirmed uniprot=Q95QD9 insdc=CAC70098.1
K02B12.3	PPA37019	BRH	wormpep=CE32461 gene=WBGene00010496 locus=sec-12 status=Confirmed uniprot=Q21115 insdc=CAB00033.2
R04D3.6	PPA29380	best	wormpep=CE06226 gene=WBGene00005114 locus=srd-36 status=Partially_confirmed uniprot=Q21714 insdc=CAA94164.1 product="7TM GPCR	serpentine receptor class d (Srd)"
F08F1.5	PPA20586	BRH	wormpep=CE34294 gene=WBGene00000422 locus=ced-8 status=Confirmed uniprot=O17386 insdc=CCD69028.1 product="Cell death abnormality protein 8"
Y71H2AR.1	ppa_stranded_DN24266_c0_g1_i1	BRH	wormpep=CE27323 gene=WBGene00022188 status=Confirmed uniprot=Q9BL27 insdc=CCD72483.1
F46H5.8	PPA07119	BRH	wormpep=CE35542 gene=WBGene00018523 locus=lact-1 status=Partially_confirmed uniprot=Q20489 insdc=CCD71362.1
Y110A2AL.14	isototal.1973.4	BRH	wormpep=CE25190 gene=WBGene00005020 locus=sqv-2 status=Confirmed uniprot=Q9N491 insdc=CCD72980.1 product="Beta-1	3-galactosyltransferase sqv-2"
C52A11.4d	PPA23959	BRH	wormpep=CE40836 gene=WBGene00003404 locus=mpz-1 status=Partially_confirmed uniprot=G5ECZ8 insdc=CAM82811.2
ZK1128.7	PPA00780	BRH	wormpep=CE34516 gene=WBGene00014233 status=Confirmed uniprot=G5EF99 insdc=CAA87429.2
F08F8.4	ppa_stranded_DN25124_c0_g2_i1	BRH	wormpep=CE27932 gene=WBGene00017269 status=Confirmed uniprot=Q19206 insdc=CCD69061.1
C45B2.4a	ppa_stranded_DN28543_c0_g1_i4	BRH	wormpep=CE39337 gene=WBGene00001587 locus=ggr-2 status=Partially_confirmed uniprot=Q2WF65 insdc=CCD63812.1
T20B12.2	ppa_stranded_DN16047_c0_g1_i1	BRH	wormpep=CE01408 gene=WBGene00006542 locus=tbp-1 status=Confirmed uniprot=P32085 insdc=CCD69071.1 product="TATA-box-binding protein"
T21B10.7	PPA22732	BRH	wormpep=CE16437 gene=WBGene00000378 locus=cct-2 status=Confirmed uniprot=P47207 insdc=CAA92697.1 product="T-complex protein 1 subunit beta"
JC8.12a	PPA17108	BRH	wormpep=CE29812 gene=WBGene00010442 locus=bus-12 status=Confirmed uniprot=G5ECW1 insdc=CAB54268.2
T22C8.8	PPA43928	BRH	wormpep=CE32938 gene=WBGene00006875 locus=vab-9 status=Confirmed uniprot=G5ED30 insdc=CAA88880.2
ZC190.2	PPA39442	best	wormpep=CE18426 gene=WBGene00022537 status=Partially_confirmed uniprot=O76702 insdc=CCD70117.1
F40F9.6a	PPA38891	BRH	wormpep=CE05855 gene=WBGene00009583 locus=aagr-3 status=Confirmed uniprot=Q20239 insdc=CAA94764.1
Y54G2A.17b	ppa_stranded_DN22978_c1_g1_i2	BRH	wormpep=CE46281 gene=WBGene00021882 locus=nprt-1 status=Confirmed uniprot=Q95XX1 insdc=CCD83545.1 product="Nicotinate phosphoribosyltransferase"
D2045.8	ppa_stranded_DN18662_c0_g1_i2	BRH	wormpep=CE44941 gene=WBGene00008425 status=Confirmed uniprot=Q18986 insdc=CAA84696.2
Y71H2AR.2	PPA02058	best	wormpep=CE22930 gene=WBGene00022189 status=Partially_confirmed uniprot=Q9BL26 insdc=CCD72484.1
F55C5.5	ppa_stranded_DN18386_c0_g1_i1	BRH	wormpep=CE11158 gene=WBGene00010094 locus=tsfm-1 status=Confirmed uniprot=Q20819 insdc=CAB01570.1 product="Elongation factor Ts	mitochondrial"
C25E10.5	PPA06020	best	wormpep=CE06867 gene=WBGene00016095 status=Confirmed uniprot=Q18152 insdc=CCD65651.1
Y50D4B.2b	PPA32915	best	wormpep=CE50927 gene=WBGene00021741 status=Partially_confirmed uniprot=A0A0K3AVC7 insdc=CTQ86965.1
Y38C1AA.14a	PPA44958	BRH	wormpep=CE44735 gene=WBGene00195063 locus=coa-1 status=Confirmed uniprot=D6RYE0 insdc=CCD70260.1
R12A1.4	ppa_stranded_DN28328_c1_g1_i1	BRH	wormpep=CE28763 gene=WBGene00001578 locus=ges-1 status=Confirmed uniprot=Q04457 insdc=CCD68892.1 product="Gut esterase 1"
Y18D10A.7c	PPA42316	BRH	wormpep=CE21403 gene=WBGene00004231 locus=ptr-17 status=Partially_confirmed uniprot=Q5DTE5 insdc=CAI59121.1
F44C8.9a	PPA34589	best	wormpep=CE35310 gene=WBGene00018415 locus=nhr-184 status=Partially_confirmed uniprot=H2L019 insdc=CCD71011.1
Y80D3A.8	PPA19805	best	wormpep=CE47580 gene=WBGene00013586 status=Partially_confirmed uniprot=Q9U1Q9 insdc=CAB60442.2
F58A4.14a	ppa_stranded_DN20026_c0_g1_i2	BRH	wormpep=CE46408 gene=WBGene00043992 locus=bbs-4 status=Partially_confirmed uniprot=Q5CZ52 insdc=CCD31085.1 product="Bardet-Biedl syndrome 4 protein homolog"
F56F11.2	isototal.3890.1	BRH	wormpep=CE11278 gene=WBGene00018989 status=Partially_confirmed uniprot=Q9TZ63 insdc=CCD72010.1
K07C6.10	UMM-S10-65.27-mRNA-1_frag	best	wormpep=CE52257 gene=WBGene00005958 locus=srx-67 status=Partially_confirmed uniprot=O44641 insdc=CCD72739.2 product="7TM GPCR	serpentine receptor class x (Srx)"
F47C10.7a	ppa_stranded_DN27788_c0_g1_i2	best	wormpep=CE10666 gene=WBGene00018544 locus=nhr-188 status=Partially_confirmed uniprot=O01562 insdc=CCD64888.1
C04E6.7	ppa_stranded_DN31677_c9_g2_i1	best	wormpep=CE07912 gene=WBGene00015423 status=Confirmed uniprot=O01464 insdc=CCD62895.1
Y47D3A.11	PPA38594	BRH	wormpep=CE44357 gene=WBGene00012925 locus=wht-8 status=Partially_confirmed uniprot=Q9U2D0 insdc=CAB57891.2
C30A5.3	PPA04107	BRH	wormpep=CE32154 gene=WBGene00016238 locus=mob-4 status=Confirmed uniprot=P34349 insdc=CCD62652.1 product="MOB-like protein phocein"
F57H12.7a	isototal.4691.1	BRH	wormpep=CE17128 gene=WBGene00003178 locus=mec-17 status=Confirmed uniprot=O45100 insdc=CCD69773.1 product="Alpha-tubulin N-acetyltransferase 1"
K02F2.2	PPA09364	BRH	wormpep=CE17154 gene=WBGene00019322 locus=ahcy-1 status=Confirmed uniprot=P27604 insdc=CCD68626.1 product="Adenosylhomocysteinase"
F28C6.6	PPA36165	BRH	wormpep=CE03277 gene=WBGene00006307 locus=suf-1 status=Confirmed uniprot=Q19866 insdc=CAA92672.1
Y45F3A.8	ppa_stranded_DN19906_c0_g3_i2	BRH	wormpep=CE37285 gene=WBGene00012863 status=Confirmed uniprot=Q9XWZ0 insdc=CAA21492.2
C02F12.7	PPA15805	BRH	wormpep=CE46044 gene=WBGene00015356 locus=tag-278 status=Confirmed uniprot=Q11102 insdc=CCD62380.1 product="Putative protein tag-278"
F48D6.3	PPA39993	BRH	wormpep=CE07260 gene=WBGene00001957 locus=hlh-13 status=Confirmed uniprot=Q20561 insdc=CCD67847.1 product="Helix-loop-helix protein 13"
F57G8.1	PPA03030	best	wormpep=CE18775 gene=WBGene00005395 locus=srh-180 status=Partially_confirmed uniprot=Q9XU91 insdc=CAB05532.1 product="7TM GPCR	serpentine receptor class h (Srh)"
F22E10.2	PPA28099	best	wormpep=CE40253 gene=WBGene00004007 locus=pgp-13 status=Partially_confirmed uniprot=Q19734 insdc=CAA91800.2
R07B1.8	PPA33099	BRH	wormpep=CE38626 gene=WBGene00001608 status=Confirmed uniprot=Q09608 insdc=CAA88545.2
K09B3.1b	PPA06079	BRH	wormpep=CE48712 gene=WBGene00019545 status=Partially_confirmed uniprot=U4PQR0 insdc=CDH92931.1
Y49F6B.4	PPA32363	BRH	wormpep=CE25338 gene=WBGene00004896 locus=smu-2 status=Confirmed uniprot=Q9N4U5 insdc=CCD64715.1 product="Smu-2 suppressor of mec-8 and unc-52 protein"
F58A3.3	ppa_stranded_DN24664_c0_g1_i2	BRH	wormpep=CE43277 gene=WBGene00010223 status=Partially_confirmed uniprot=Q93802 insdc=CAB02668.2
C09E8.3	PPA11877	BRH	wormpep=CE19349 gene=WBGene00015646 locus=mlt-10 status=Confirmed uniprot=O76555 insdc=CCD63932.1
ZC168.3a	ppa_stranded_DN31376_c4_g10_i4	BRH	wormpep=CE35700 gene=WBGene00013857 locus=orc-5 status=Confirmed uniprot=Q23249 insdc=CAA94386.2
Y66D12A.21	PPA39884	BRH	wormpep=CE47069 gene=WBGene00013446 status=Confirmed uniprot=Q95PJ8 insdc=CAC35892.2 product="TM2 domain-containing protein Y66D12A.21"
F59E12.4b	ppa_stranded_DN1667_c0_g1_i1	BRH	wormpep=CE28573 gene=WBGene00019120 locus=npl-4.1 status=Confirmed uniprot=H2KYU6 insdc=CCD64969.1 product="Nuclear protein localization protein 4 homolog 1"
Y54G2A.39b	PPA21410	best	wormpep=CE27497 gene=WBGene00043062 locus=clec-80 status=Confirmed uniprot=Q95XX5 insdc=CCD83496.1
R11A8.8	PPA14205	BRH	wormpep=CE49913 gene=WBGene00011241 locus=mpz-5 status=Confirmed uniprot=Q7YWW5 insdc=CAE17904.2
D2023.5	Contig14-snapTAU.287	BRH	wormpep=CE09075 gene=WBGene00008409 locus=mpst-1 status=Confirmed uniprot=O17730 insdc=CAB02870.1 product="Putative thiosulfate sulfurtransferase mpst-1"
Y53F4B.36	PPA41835	best	wormpep=CE35677 gene=WBGene00013175 status=Partially_confirmed uniprot=Q9NA95 insdc=CAB61110.3
K07C5.1	PPA14134	BRH	wormpep=CE06111 gene=WBGene00000200 locus=arx-2 status=Confirmed uniprot=P53489 insdc=CAA94894.1 product="Actin-related protein 2"
ZK858.4b	UMM-S311-3.0-mRNA-1_frag	BRH	wormpep=CE48036 gene=WBGene00003209 locus=mel-26 status=Confirmed uniprot=K8F7T2 insdc=CCO25606.1 product="Protein maternal effect lethal 26"
F59A7.4	PPA13937	BRH	wormpep=CE11442 gene=WBGene00001857 locus=hil-6 status=Partially_confirmed uniprot=O16277 insdc=CCD72097.1 product="Putative histone H1.6"
K07D4.9	PPA18592	BRH	wormpep=CE32058 gene=WBGene00019488 status=Confirmed uniprot=Q8ITW9 insdc=CCD72752.1
T14B4.9	PPA08380	BRH	wormpep=CE38979 gene=WBGene00020503 status=Partially_confirmed uniprot=Q22481 insdc=CCD65278.1
Y71H2AL.2	PPA44331	BRH	wormpep=CE52556 gene=WBGene00022165 status=Confirmed uniprot=A0A2K5ATX4 insdc=SPC47551.1
Y73C8C.11	PPA21204	best	wormpep=CE25587 gene=WBGene00006131 locus=str-69 status=Predicted uniprot=Q965G3 insdc=CCD67825.1
T12A7.2b	ppa_stranded_DN28697_c2_g3_i1	BRH	wormpep=CE48172 gene=WBGene00011723 status=Partially_confirmed uniprot=L8E6K9 insdc=CCQ25679.1
F32D1.2	ppa_stranded_DN11342_c0_g1_i1	best	wormpep=CE09866 gene=WBGene00017982 locus=hpo-18 status=Confirmed uniprot=O16298 insdc=CCD68482.1
F18A1.6b	PPA32883	BRH	wormpep=CE27977 gene=WBGene00017547 locus=alfa-1 status=Confirmed uniprot=Q95QK5 insdc=CCD62044.1
T28F2.1	PPA19106	best	wormpep=CE45021 gene=WBGene00020900 status=Partially_confirmed uniprot=O01660 insdc=CCD68369.1
Y41D4A.6d	PPA34408	BRH	wormpep=CE48956 gene=WBGene00021508 status=Partially_confirmed uniprot=U4PC78 insdc=CDH93346.1 product="Glutamyl-tRNA(Gln) amidotransferase subunit A	mitochondrial"
F17C11.10	isopolya.613.2	BRH	wormpep=CE05657 gene=WBGene00008921 locus=ctf-4 status=Confirmed uniprot=Q19520 insdc=CAA96632.1
M05D6.6	ppa_stranded_DN21519_c0_g1_i1	BRH	wormpep=CE03504 gene=WBGene00010879 status=Confirmed uniprot=Q21525 insdc=CAA91415.1
B0218.1	PPA23287	best	wormpep=CE06684 gene=WBGene00015047 locus=faah-1 status=Confirmed uniprot=Q17449 insdc=CCD61383.1 product="Fatty acid amide hydrolase 1"
F15H10.8	ppa_stranded_DN27270_c0_g1_i2	best	wormpep=CE26699 gene=WBGene00008875 status=Confirmed uniprot=G5ECY3 insdc=CAB60280.2
ZK1307.1a	ppa_stranded_DN20846_c0_g1_i1	BRH	wormpep=CE01690 gene=WBGene00014244 status=Confirmed uniprot=Q09359 insdc=CAA87437.1
C30G7.2b	PPA32385	BRH	wormpep=CE48056 gene=WBGene00044176 status=Confirmed uniprot=H2FLI3 insdc=CCF23363.2
C06E2.3	PPA37507	best	wormpep=CE46306 gene=WBGene00006716 locus=ubc-21 status=Partially_confirmed uniprot=P52484 insdc=CCD63324.1 product="Probable ubiquitin-conjugating enzyme E2 21"
R13.3	ppa_stranded_DN24801_c0_g2_i1	best	wormpep=CE32919 gene=WBGene00011258 locus=best-15 status=Confirmed uniprot=Q21973 insdc=CAA97442.2 product="Bestrophin homolog 15"
B0244.5	PPA24644	best	wormpep=CE43682 gene=WBGene00015080 status=Partially_confirmed uniprot=Q10909 insdc=CCD61506.1 product="Putative G-protein coupled receptor B0244.5"
H12C20.5	PPA40630	best	wormpep=CE18810 gene=WBGene00005981 locus=srx-90 status=Partially_confirmed uniprot=Q9XXM6 insdc=CAA18353.1 product="7TM GPCR	serpentine receptor class x (Srx)"
R11G11.7	PPA14796	best	wormpep=CE12752 gene=WBGene00004144 locus=pqn-60 status=Confirmed uniprot=O16948 insdc=CCD64483.1
F32A6.5c	PPA17428	BRH	wormpep=CE44738 gene=WBGene00006064 locus=sto-2 status=Partially_confirmed uniprot=Q19958 insdc=CCD65722.1 product="Stomatin-2"
M153.3	PPA43250	BRH	wormpep=CE41327 gene=WBGene00010926 status=Confirmed uniprot=Q21546 insdc=CAA91945.2
Y69A2AL.1	ppa_stranded_DN23794_c0_g1_i4	best	wormpep=CE35134 gene=WBGene00001705 locus=grd-16 status=Partially_confirmed uniprot=Q9N2Z2 insdc=CCD65523.1
Y75B8A.26	ppa_stranded_DN30619_c0_g2_i3	BRH	wormpep=CE43455 gene=WBGene00003414 locus=mrp-8 status=Confirmed uniprot=Q9XW61 insdc=CAA22110.2
C25E10.1	PPA34589	best	wormpep=CE52799 gene=WBGene00016091 locus=nhr-30 status=Partially_confirmed uniprot=Q18155 insdc=CCD65645.2
E02H1.6	ppa_stranded_DN32844_c0_g1_i1	BRH	wormpep=CE28286 gene=WBGene00008458 status=Confirmed uniprot=Q09527 insdc=CAA87383.2 product="Adenylate kinase isoenzyme 6 homolog"
F29G9.4b	PPA12837	BRH	wormpep=CE39151 gene=WBGene00001345 locus=fos-1 status=Confirmed uniprot=G5ECG2 insdc=CCD64134.1 product="Transcription factor fos-1"
T22B11.1	PPA05365	BRH	wormpep=CE47623 gene=WBGene00020675 status=Partially_confirmed uniprot=O44564 insdc=CCD70236.2
R04B3.2	isototal.5807.2	BRH	wormpep=CE28745 gene=WBGene00019867 status=Confirmed uniprot=Q21697 insdc=CCD72284.1 product="Glycosylasparaginase beta chain"
F37B1.7	PPA09811	best	wormpep=CE09994 gene=WBGene00001766 locus=gst-18 status=Partially_confirmed uniprot=Q93700 insdc=CAB02293.1
F48E3.3	Contig1-snapTAU.193	BRH	wormpep=CE02751 gene=WBGene00018604 locus=uggt-1 status=Confirmed uniprot=Q9GPA0 insdc=CCD71302.1
Y39B6A.23	PPA40229	best	wormpep=CE29864 gene=WBGene00012682 locus=asp-16 status=Partially_confirmed uniprot=Q8MYN6 insdc=CAD31820.1
F45E4.2	PPA38763	BRH	wormpep=CE10494 gene=WBGene00004046 locus=plp-1 status=Confirmed uniprot=Q94230 insdc=CCD63777.1
ZC13.2	PPA23530	BRH	wormpep=CE29614 gene=WBGene00022503 status=Confirmed uniprot=Q95Q41 insdc=CCD70625.1
T21E12.4a	PPA11202	BRH	wormpep=CE23997 gene=WBGene00000962 locus=dhc-1 status=Confirmed uniprot=Q19020 insdc=CCD64267.1 product="Dynein heavy chain	cytoplasmic"
K05C4.5	Iso_D.13188.3	BRH	wormpep=CE44179 gene=WBGene00010582 status=Confirmed uniprot=Q9XUU8 insdc=CAB04569.3
C56C10.12	PPA20973	BRH	wormpep=CE02566 gene=WBGene00016968 locus=epg-5 status=Partially_confirmed uniprot=Q18892 insdc=CCD68183.1 product="Ectopic P granules protein 5"
Y94A7B.9	PPA40470	best	wormpep=CE26314 gene=WBGene00005508 locus=srh-304 status=Partially_confirmed uniprot=Q9GRU9 insdc=CAC15864.1 product="7TM GPCR	serpentine receptor class h (Srh)"
Y105E8A.19	ppa_stranded_DN21891_c0_g1_i2	BRH	wormpep=CE33722 gene=WBGene00013677 locus=yars-1 status=Confirmed uniprot=G5ED95 insdc=CAD21668.2 product="Tyrosine--tRNA ligase"
C02F5.9	PPA26677	BRH	wormpep=CE26745 gene=WBGene00003952 locus=pbs-6 status=Confirmed uniprot=P34286 insdc=CCD62635.1 product="Proteasome subunit beta type-1"
ZC328.1	PPA01078	BRH	wormpep=CE27347 gene=WBGene00022591 locus=cuti-1 status=Confirmed uniprot=O02051 insdc=CCD73295.1
Y75B7AL.1a	PPA28931	BRH	wormpep=CE50994 gene=WBGene00022284 locus=glb-33 status=Confirmed uniprot=A0A0K3AT43 insdc=CTQ86984.1
Y41D4B.21a	ppa_stranded_DN26274_c0_g1_i4	BRH	wormpep=CE47672 gene=WBGene00021522 locus=nhr-274 status=Confirmed uniprot=Q95Y05 insdc=CCD66721.2
F16D3.4	PPA26840	BRH	wormpep=CE09437 gene=WBGene00008887 locus=tbcd-1 status=Partially_confirmed uniprot=Q19493 insdc=CAB01496.1 product="Tubulin-specific chaperone D"
AC3.8	PPA14688	best	wormpep=CE35375 gene=WBGene00007073 locus=ugt-2 status=Confirmed uniprot=Q17404 insdc=CAA94871.2 product="Putative UDP-glucuronosyltransferase ugt-2"
Y4C6A.2d	ppa_stranded_DN23598_c0_g1_i1	BRH	wormpep=CE49405 gene=WBGene00021152 locus=mgl-3 status=Partially_confirmed uniprot=A1IMB8 insdc=CCD74034.2
C08B11.8	PPA11251	BRH	wormpep=CE01478 gene=WBGene00007435 locus=algn-6 status=Confirmed uniprot=Q09226 insdc=CAA86666.1 product="Probable dolichyl pyrophosphate Man9GlcNAc2 alpha-1	3-glucosyltransferase"
K01A11.2	ppa_stranded_DN15670_c0_g2_i1	BRH	wormpep=CE03450 gene=WBGene00010450 status=Confirmed uniprot=Q21069 insdc=CAA91342.1
F42G8.11	PPA32901	BRH	wormpep=CE40059 gene=WBGene00004979 locus=sph-1 status=Confirmed uniprot=O44511 insdc=CCD61410.1
E02H4.4	PPA27302	BRH	wormpep=CE44096 gene=WBGene00008462 status=Partially_confirmed uniprot=Q19040 insdc=CAA91977.3
T15D6.3	PPA30609	best	wormpep=CE30565 gene=WBGene00001642 locus=gly-17 status=Partially_confirmed uniprot=O02315 insdc=CAB05621.2
C09F9.2	PPA25175	BRH	wormpep=CE17393 gene=WBGene00007479 status=Confirmed uniprot=O62055 insdc=CAB03861.1
C08H9.2a	PPA35387	BRH	wormpep=CE23530 gene=WBGene00007463 locus=vgln-1 status=Confirmed uniprot=Q17832 insdc=CAA91144.2
C54E10.2a	PPA29192	BRH	wormpep=CE34776 gene=WBGene00008307 locus=ncs-5 status=Partially_confirmed uniprot=O45313 insdc=CAB03995.2
F38H4.4	PPA35713	best	wormpep=CE10064 gene=WBGene00009548 status=Confirmed uniprot=Q20179 insdc=CAB01172.1
F15D3.7	PPA09653	BRH	wormpep=CE15854 gene=WBGene00008857 locus=timm-23 status=Confirmed uniprot=Q9XVQ2 insdc=CAB02956.1
F27E11.2	ppa_stranded_DN28134_c0_g1_i1	BRH	wormpep=CE28219 gene=WBGene00017868 locus=slc-28.2 status=Partially_confirmed uniprot=A0A131MBV2 insdc=CZR14564.1 product="Sodium\/nucleoside cotransporter"
C42C1.11a	PPA38701	best	wormpep=CE24840 gene=WBGene00016589 locus=ltah-1.1 status=Confirmed uniprot=G5EFT4 insdc=CAM36352.1 product="Aminopeptidase ltah-1.1"
C17E4.3	PPA22346	BRH	wormpep=CE37199 gene=WBGene00007643 locus=marc-3 status=Confirmed uniprot=Q93227 insdc=CAB02744.2
ZK637.14	ppa_stranded_DN30659_c1_g2_i1	BRH	wormpep=CE00432 gene=WBGene00014031 status=Confirmed uniprot=P30631 insdc=CAA77447.1 product="Uncharacterized RING finger protein ZK637.14"
F47D12.5	ppa_stranded_DN35744_c0_g1_i1	best	wormpep=CE43720 gene=WBGene00018561 locus=gadr-3 status=Partially_confirmed uniprot=Q09562 insdc=CCD83375.1 product="Gastrulation-defective protein 3"
R09A8.4	PPA16731	best	wormpep=CE43167 gene=WBGene00000755 locus=col-182 status=Partially_confirmed uniprot=Q21855 insdc=CAA92006.2
Y40H7A.11	PPA38492	best	wormpep=CE21822 gene=WBGene00012748 status=Partially_confirmed uniprot=Q9XW97 insdc=CAA22069.1
D2096.3	PPA00100	best	wormpep=CE33610 gene=WBGene00017071 locus=aagr-1 status=Confirmed uniprot=Q19004 insdc=CCD68508.1
T14A8.1	PPA19165	BRH	wormpep=CE27448 gene=WBGene00004363 locus=ric-3 status=Confirmed uniprot=Q22472 insdc=CCD63313.1 product="Resistance to inhibitors of cholinesterase protein 3"
Y61B8A.2	PPA40925	best	wormpep=CE33238 gene=WBGene00005334 locus=srh-115 status=Partially_confirmed uniprot=O45966 insdc=CAA16415.2 product="7TM GPCR	serpentine receptor class h (Srh)"
Y108G3AL.3a	PPA28781	BRH	wormpep=CE29094 gene=WBGene00022435 locus=cfap-36 status=Partially_confirmed uniprot=Q95Y36 insdc=CCD74338.1 product="Cilia- and flagella-associated protein 36"
C42D4.4	PPA28488	best	wormpep=CE24841 gene=WBGene00006109 locus=str-44 status=Partially_confirmed uniprot=Q18571 insdc=CCD66616.1
C04G2.9	PPA03206	best	wormpep=CE40544 gene=WBGene00007308 status=Confirmed uniprot=Q17633 insdc=CAA94678.2
Y73F8A.21c	ppa_stranded_DN29624_c0_g1_i3	BRH	wormpep=CE49996 gene=WBGene00003604 locus=nhr-5 status=Partially_confirmed uniprot=J7SEZ3 insdc=CCM09409.2 product="Nuclear hormone receptor family member nhr-5"
C14C6.5a	PPA10454	best	wormpep=CE32588 gene=WBGene00015759 status=Confirmed uniprot=O44667 insdc=CCD64469.1
C45G3.1	ppa_stranded_DN29604_c1_g1_i1	BRH	wormpep=CE15710 gene=WBGene00008107 locus=aspm-1 status=Confirmed uniprot=O17666 insdc=CAB07174.1
H35N03.1	PPA37911	best	wormpep=CE37026 gene=WBGene00001373 locus=exp-1 status=Confirmed uniprot=G5ECJ0 insdc=CCD70946.1 product="Gamma-aminobutyric acid receptor exp-1"
C41G7.1b	ppa_stranded_DN30716_c5_g1_i1	BRH	wormpep=CE27843 gene=WBGene00004887 locus=smn-1 status=Confirmed uniprot=G5EC16 insdc=CAC42273.1
K10B2.5	PPA22849	BRH	wormpep=CE02012 gene=WBGene00019608 locus=ani-2 status=Confirmed uniprot=Q09994 insdc=CCD66397.1 product="Anillin-like protein 2"
F33H2.7	PPA18468	best	wormpep=CE34302 gene=WBGene00009370 locus=set-10 status=Confirmed uniprot=Q9XV44 insdc=CAB04267.2
T03F1.10	PPA27964	best	wormpep=CE38630 gene=WBGene00020191 locus=clec-53 status=Confirmed uniprot=P91429 insdc=CCD67798.1
F07G11.4	PPA40346	best	wormpep=CE09225 gene=WBGene00017231 status=Partially_confirmed uniprot=O16230 insdc=CCD64332.1
F40F8.9	ppa_stranded_DN30141_c0_g5_i1	best	wormpep=CE05848 gene=WBGene00003076 locus=lsm-1 status=Confirmed uniprot=Q20229 insdc=CAA93263.1 product="U6 snRNA-associated Sm-like protein LSm1"
F49A5.5a	PPA38981	best	wormpep=CE35549 gene=WBGene00009857 locus=clec-28 status=Partially_confirmed uniprot=O45532 insdc=CAB04417.2
F15A4.9	ppa_stranded_DN28408_c0_g1_i1	best	wormpep=CE15846 gene=WBGene00008843 locus=arrd-9 status=Partially_confirmed uniprot=O17812 insdc=CAB02941.1
F41C3.3	ppa_stranded_DN21900_c0_g1_i1	BRH	wormpep=CE32658 gene=WBGene00018269 locus=acs-11 status=Confirmed uniprot=Q20264 insdc=CCD65859.1 product="long-chain-fatty-acid-CoA ligase"
F53G2.6a	PPA23368	BRH	wormpep=CE52898 gene=WBGene00006647 locus=tsr-1 status=Confirmed insdc=VDJ62571.1
Y66H1A.3	PPA01589	BRH	wormpep=CE31659 gene=WBGene00022045 locus=mrpl-55 status=Partially_confirmed uniprot=Q9TYJ8 insdc=CCD73146.1
F32A6.3c	ppa_stranded_DN30937_c1_g1_i1	BRH	wormpep=CE40763 gene=WBGene00017974 locus=vps-41 status=Confirmed uniprot=Q19954 insdc=CCD65724.1 product="Vacuolar protein sorting-associated protein 41 homolog"
R05D3.11	ppa_stranded_DN31410_c4_g4_i1	BRH	wormpep=CE47959 gene=WBGene00019883 locus=met-2 status=Confirmed uniprot=P34544 insdc=CCD73198.2 product="Histone-lysine N-methyltransferase met-2"
Y25C1A.5	PPA35593	BRH	wormpep=CE21472 gene=WBGene00021292 locus=copb-1 status=Confirmed uniprot=Q9TYL9 insdc=CCD61981.1 product="Coatomer subunit beta"
C01F1.5	PPA20950	BRH	wormpep=CE06746 gene=WBGene00015300 status=Confirmed uniprot=Q17554 insdc=CCD62409.1
C02B10.4	PPA26600	best	wormpep=CE16801 gene=WBGene00015329 status=Confirmed uniprot=O44444 insdc=CCD61166.1
F33H2.3	PPA39855	best	wormpep=CE17766 gene=WBGene00009367 status=Confirmed uniprot=O62220 insdc=CAB04265.1 product="Acidic leucine-rich nuclear phosphoprotein 32-related protein 1"
C56G7.1	PPA16869	BRH	wormpep=CE01531 gene=WBGene00003372 locus=mlc-4 status=Confirmed uniprot=Q09510 insdc=CAA86772.1 product="Myosin regulatory light chain"
Y32G9A.8a	PPA26673	BRH	wormpep=CE31101 gene=WBGene00021305 locus=zig-11 status=Confirmed uniprot=Q9BPN5 insdc=CCD74303.1
T21E3.3	PPA44008	best	wormpep=CE42650 gene=WBGene00003072 locus=lrp-2 status=Confirmed uniprot=O01768 insdc=CCD71369.1
F35B12.10c	PPA26951	BRH	wormpep=CE47127 gene=WBGene00009389 status=Partially_confirmed uniprot=H9G2X9 insdc=CCG28209.1
F54E7.3i	PPA05705	BRH	wormpep=CE49105 gene=WBGene00003918 locus=par-3 status=Confirmed uniprot=U4PRH0 insdc=CDH93175.1 product="Partitioning defective protein 3"
F32B5.6a	PPA11164	BRH	wormpep=CE36148 gene=WBGene00017979 status=Confirmed uniprot=H2KZX9 insdc=CCD70402.1
B0496.1	ppa_stranded_DN23487_c1_g1_i1	best	wormpep=CE06713 gene=WBGene00015210 status=Partially_confirmed uniprot=Q17523 insdc=CCD62047.1
R04F11.2	PPA02069	BRH	wormpep=CE06233 gene=WBGene00011015 status=Confirmed uniprot=Q21732 insdc=CAA98960.1
R03E1.2	PPA21669	BRH	wormpep=CE18902 gene=WBGene00010993 locus=vha-20 status=Confirmed uniprot=Q9XTY9 insdc=CAB07401.1
T05E8.3	ppa_stranded_DN7059_c0_g1_i1	BRH	wormpep=CE37043 gene=WBGene00020263 locus=let-355 status=Confirmed uniprot=O01598 insdc=CCD63908.1
H13N06.6b	PPA23723	BRH	wormpep=CE43881 gene=WBGene00006541 locus=tbh-1 status=Partially_confirmed uniprot=Q9XTQ6 insdc=CAZ65507.1 product="Tyramine beta-hydroxylase"
Y55D9A.2b	PPA17268	BRH	wormpep=CE28713 gene=WBGene00013224 status=Confirmed uniprot=Q95Q15 insdc=CAA21703.2
F54D8.1	PPA28572	BRH	wormpep=CE11066 gene=WBGene00001076 locus=dpy-17 status=Confirmed uniprot=Q20778 insdc=CCD67406.1
C16C2.3a	ppa_stranded_DN31152_c4_g5_i4	BRH	wormpep=CE41201 gene=WBGene00007620 locus=ocrl-1 status=Partially_confirmed uniprot=O17590 insdc=CAB02743.2
T05A12.2a	ppa_stranded_DN27973_c0_g1_i1	BRH	wormpep=CE44739 gene=WBGene00006608 locus=tre-2 status=Confirmed uniprot=Q9GYK9 insdc=CCD73338.1 product="Trehalase"
ZK909.3	PPA13859	BRH	wormpep=CE30581 gene=WBGene00014148 status=Confirmed uniprot=O18307 insdc=CAB05030.2
Y55F3AM.7b	PPA18735	best	wormpep=CE48737 gene=WBGene00043705 locus=egrh-2 status=Partially_confirmed uniprot=U4PBA8 insdc=CDH93137.1
F57A10.2	PPA06500	best	wormpep=CE16148 gene=WBGene00010184 status=Partially_confirmed uniprot=O45592 insdc=CAB09420.1 product="Major sperm protein"
C33H5.2	PPA02940	best	wormpep=CE04146 gene=WBGene00016371 status=Partially_confirmed uniprot=Q18416 insdc=CCD66566.1 product="Glycosyltransferase family 92 protein C33H5.2"
Y17G7B.6a	PPA19275	best	wormpep=CE45401 gene=WBGene00012461 locus=glb-29 status=Partially_confirmed uniprot=E1NZ07 insdc=CBX25204.1
K02F2.3	PPA22995	BRH	wormpep=CE17155 gene=WBGene00019323 locus=teg-4 status=Confirmed uniprot=O44985 insdc=CCD68627.1
K03E6.6	PPA24961	BRH	wormpep=CE07332 gene=WBGene00003991 locus=pfn-3 status=Confirmed uniprot=Q21193 insdc=CCD62864.1 product="Profilin-3"
F52E1.2	PPA18937	best	wormpep=CE35320 gene=WBGene00018692 status=Confirmed uniprot=Q20665 insdc=CCD70803.1
F36D3.4	PPA33288	best	wormpep=CE15968 gene=WBGene00009470 status=Confirmed uniprot=O45462 insdc=CAB04318.1 product="Major sperm protein"
K02F3.5	ppa_stranded_DN28679_c0_g1_i1	BRH	wormpep=CE39386 gene=WBGene00019328 locus=clec-149 status=Confirmed uniprot=Q21146 insdc=CCD61874.1
Y19D10A.13	PPA40974	best	wormpep=CE47493 gene=WBGene00021228 locus=str-265 status=Predicted uniprot=G5EEU9 insdc=CCD64370.2
F08D12.1	ppa_stranded_DN18204_c0_g1_i1	BRH	wormpep=CE41557 gene=WBGene00017245 locus=srpa-72 status=Confirmed uniprot=P91240 insdc=CCD69012.1 product="Signal recognition particle subunit SRP72"
F27C1.11	PPA26233	BRH	wormpep=CE45615 gene=WBGene00017858 status=Partially_confirmed uniprot=E5QCF1 insdc=CCD66291.1
C18A11.1	PPA34300	BRH	wormpep=CE04032 gene=WBGene00015947 status=Confirmed uniprot=Q18070 insdc=CCD65059.1
Y113G7B.2	PPA02872	best	wormpep=CE23285 gene=WBGene00005427 locus=srh-217 status=Partially_confirmed uniprot=Q9U2Y0 insdc=CAB54325.1 product="7TM GPCR	serpentine receptor class h (Srh)"
C27A7.4	ppa_stranded_DN27945_c0_g1_i1	BRH	wormpep=CE42072 gene=WBGene00000490 locus=che-11 status=Partially_confirmed uniprot=P90757 insdc=CAB02787.5
ZK1251.3	PPA14037	best	wormpep=CE03850 gene=WBGene00014241 status=Partially_confirmed uniprot=Q23431 insdc=CAA92499.1
M02B1.3b	PPA31141	best	wormpep=CE49929 gene=WBGene00010828 status=Confirmed uniprot=A0A061AD30 insdc=CDR32800.1
D1044.7	PPA25527	best	wormpep=CE27895 gene=WBGene00017032 status=Partially_confirmed uniprot=Q95QP8 insdc=CCD68374.1
C44B7.10	ppa_stranded_DN29971_c0_g1_i2	BRH	wormpep=CE32326 gene=WBGene00016630 locus=acer-1 status=Confirmed uniprot=Q18599 insdc=CCD61564.1
Y38C1AB.2	PPA02226	best	wormpep=CE51291 gene=WBGene00021404 locus=trpl-3 status=Partially_confirmed uniprot=G5EE29 insdc=CCD68254.2
F28E10.1j	PPA24205	BRH	wormpep=CE48655 gene=WBGene00017900 status=Partially_confirmed uniprot=U4PAK4 insdc=CDH92927.1
Y71H9A.1	PPA44768	BRH	wormpep=CE47920 gene=WBGene00006694 locus=twk-44 status=Partially_confirmed uniprot=G5EBQ2 insdc=CAA21749.4
C54H2.1a	PPA07005	BRH	wormpep=CE38303 gene=WBGene00006368 locus=sym-3 status=Confirmed uniprot=Q86GI2 insdc=CCD67139.1
Y57A10A.27	ppa_stranded_DN20764_c0_g1_i1	BRH	wormpep=CE25507 gene=WBGene00013267 status=Confirmed uniprot=Q9U210 insdc=CAB60768.1
T25G3.1	PPA11172	BRH	wormpep=CE34378 gene=WBGene00012029 status=Confirmed uniprot=Q22790 insdc=CAA96687.2
W09D10.5a	PPA08483	BRH	wormpep=CE37798 gene=WBGene00012363 status=Confirmed uniprot=O18184 insdc=CAB07861.3
F56H6.8	PPA38981	best	wormpep=CE16136 gene=WBGene00010169 locus=clec-18 status=Predicted uniprot=O45586 insdc=CAB04497.1
F11C1.6a	PPA23688	BRH	wormpep=CE03191 gene=WBGene00003623 locus=nhr-25 status=Confirmed uniprot=Q19345 insdc=CAA91028.1 product="Nuclear hormone receptor family member nhr-25"
C30G7.1	PPA13937	best	wormpep=CE08476 gene=WBGene00001852 locus=hil-1 status=Confirmed uniprot=Q18336 insdc=CAB01632.1 product="Histone H1.X"
Y59E9AL.2	PPA09023	best	wormpep=CE22659 gene=WBGene00043743 status=Partially_confirmed uniprot=G5ECF8 insdc=CCD74078.1
T01B7.9	PPA36583	BRH	wormpep=CE34974 gene=WBGene00011314 status=Confirmed uniprot=Q7YWU0 insdc=CAE17941.1
C41C4.6	PPA22590	BRH	wormpep=CE43329 gene=WBGene00006739 locus=ulp-4 status=Confirmed uniprot=Q09275 insdc=CAA88104.2 product="Ubiquitin-like protease 4"
F07C3.1	PPA37814	BRH	wormpep=CE35270 gene=WBGene00004211 locus=ptd-2 status=Partially_confirmed uniprot=Q19153 insdc=CCD68931.1
Y74C10AR.3a	PPA39682	BRH	wormpep=CE37072 gene=WBGene00022281 locus=abtm-1 status=Confirmed uniprot=G4SRS5 insdc=CCD73540.1
H31G24.4	ppa_stranded_DN48012_c0_g1_i1	best	wormpep=CE23835 gene=WBGene00000867 locus=cyb-2.2 status=Confirmed uniprot=Q9BLB5 insdc=CCD65547.1
C30A5.10a	ppa_stranded_DN31477_c1_g5_i1	BRH	wormpep=CE46462 gene=WBGene00016242 status=Partially_confirmed uniprot=P34352 insdc=CCD62657.1
F48C11.3	PPA15975	BRH	wormpep=CE10752 gene=WBGene00003741 locus=nlp-3 status=Confirmed uniprot=Q93745 insdc=CAB02552.1
Y87G2A.18	PPA08532	BRH	wormpep=CE23124 gene=WBGene00013604 status=Confirmed uniprot=Q7YXD6 insdc=CAB54478.1
Y22D7AL.8b	ppa_stranded_DN29149_c0_g1_i4	BRH	wormpep=CE51698 gene=WBGene00004894 locus=sms-3 status=Confirmed uniprot=A0A1C3NSL0 insdc=SBV53372.1 product="Putative phosphatidylcholine:ceramide cholinephosphotransferase 3"
T23G11.2	ppa_stranded_DN39871_c0_g1_i1	best	wormpep=CE16458 gene=WBGene00001647 locus=gna-2 status=Confirmed uniprot=G5EC27 insdc=CAB03416.1
ZK177.6	PPA39917	BRH	wormpep=CE26338 gene=WBGene00001511 locus=fzy-1 status=Confirmed uniprot=Q09373 insdc=CCD64859.1 product="WD repeat-containing protein fzy-1"
B0432.2	ppa_stranded_DN17442_c0_g1_i1	BRH	wormpep=CE07740 gene=WBGene00015184 locus=djr-1.1 status=Confirmed uniprot=P90994 insdc=CCD61936.1 product="Glutathione-independent glyoxalase DJR-1.1"
C05D10.3a	ppa_stranded_DN27510_c0_g1_i1	BRH	wormpep=CE52537 gene=WBGene00015479 locus=wht-1 status=Partially_confirmed uniprot=A0A2K5ATU8 insdc=SPC47526.1 product="ABC transporter ATP-binding protein\/permease wht-1"
C08C3.4a	PPA38041	BRH	wormpep=CE41610 gene=WBGene00015591 locus=cyk-7 status=Confirmed uniprot=P34325 insdc=CCD63643.1 product="Cytokinesis defective protein 7"
C03H12.1a	PPA19614	BRH	wormpep=CE35380 gene=WBGene00007284 status=Partially_confirmed uniprot=G5ECV3 insdc=CAB03827.3
T08G2.3	ppa_stranded_DN19286_c0_g1_i1	BRH	wormpep=CE07473 gene=WBGene00020366 locus=acdh-10 status=Confirmed uniprot=Q22347 insdc=CCD61702.1 product="Probable medium-chain specific acyl-CoA dehydrogenase 10	mitochondrial"
Y39G8B.10	PPA05808	BRH	wormpep=CE46239 gene=WBGene00012729 status=Confirmed uniprot=Q7YWR4 insdc=CAE17990.2
Y75B12B.2	isopolya.3423.1	BRH	wormpep=CE20371 gene=WBGene00000883 locus=cyn-7 status=Confirmed uniprot=P52015 insdc=CAA21760.1 product="Peptidyl-prolyl cis-trans isomerase 7"
T09F3.1	PPA36075	best	wormpep=CE35906 gene=WBGene00011661 locus=ztf-27 status=Confirmed uniprot=G5EDA0 insdc=CAA88872.2
F22B5.3	ppa_stranded_DN27827_c0_g1_i1	BRH	wormpep=CE02198 gene=WBGene00009041 locus=cut-3 status=Confirmed uniprot=Q19707 insdc=CAA90355.1
T13C2.3b	ppa_stranded_DN16617_c0_g1_i1	BRH	wormpep=CE39406 gene=WBGene00020479 status=Confirmed uniprot=Q7JP78 insdc=CCD70325.1
R07E3.6	PPA38905	BRH	wormpep=CE02300 gene=WBGene00011107 status=Confirmed uniprot=Q21811 insdc=CAA89071.1
Y54G2A.75	PPA33530	BRH	wormpep=CE48128 gene=WBGene00235102 status=Confirmed uniprot=L8E6I4 insdc=CCQ25653.1
Y57A10A.13	PPA38858	BRH	wormpep=CE25500 gene=WBGene00013256 status=Confirmed uniprot=Q9NA69 insdc=CAB55016.2
W01C9.4	PPA22599	best	wormpep=CE02370 gene=WBGene00012177 locus=decr-1.2 status=Confirmed uniprot=Q23116 insdc=CAA90268.1 product="Probable 2	4-dienoyl-CoA reductase decr-1.2"
C05B10.1b	PPA07358	BRH	wormpep=CE49310 gene=WBGene00003043 locus=lip-1 status=Confirmed uniprot=V6CIV8 insdc=CDK13377.1 product="Dual specificity protein phosphatase lip-1"
B0218.6a	PPA27964	best	wormpep=CE06689 gene=WBGene00015050 locus=clec-51 status=Confirmed uniprot=Q17450 insdc=CCD61388.1 product="clec family	C-type lectin"
R05G6.9	PPA18285	BRH	wormpep=CE35359 gene=WBGene00019901 status=Confirmed uniprot=Q21756 insdc=CCD71558.1
ZK262.7	ppa_stranded_DN27568_c0_g2_i1	best	wormpep=CE52432 gene=WBGene00005829 locus=srw-82 status=Predicted uniprot=Q9XTR5 insdc=CAB16549.4 product="7TM GPCR	serpentine receptor class w (Srw)"
W01A8.6	PPA37387	BRH	wormpep=CE41269 gene=WBGene00012168 status=Confirmed uniprot=G5EC13 insdc=CAA95852.2
C25E10.9	PPA28787	best	wormpep=CE06871 gene=WBGene00023417 locus=swm-1 status=Confirmed uniprot=Q18158 insdc=CCD65654.1
C53D5.5a	PPA06565	BRH	wormpep=CE23612 gene=WBGene00016906 status=Confirmed uniprot=Q9N5V4 insdc=CCD67935.1
F31F4.11a	PPA19106	best	wormpep=CE44433 gene=WBGene00017960 status=Partially_confirmed uniprot=O17129 insdc=CCD70344.1
Y50E8A.12a	ppa_stranded_DN15887_c0_g1_i1	BRH	wormpep=CE22319 gene=WBGene00013055 status=Confirmed uniprot=Q9NAE6 insdc=CAB55060.1
M01A12.4	PPA15201	best	wormpep=CE39107 gene=WBGene00044616 status=Partially_confirmed uniprot=Q3S1L5 insdc=CCD71337.1
Y41D4B.5	ppa_stranded_DN28174_c0_g2_i1	BRH	wormpep=CE21842 gene=WBGene00004497 locus=rps-28 status=Confirmed uniprot=Q95Y04 insdc=CCD66705.1 product="40S ribosomal protein S28"
Y51A2D.13b	PPA09222	BRH	wormpep=CE32530 gene=WBGene00013080 status=Confirmed uniprot=Q8I4C7 insdc=CAD56614.1
Y52D5A.2	PPA37527	best	wormpep=CE22366 gene=WBGene00021793 status=Partially_confirmed uniprot=Q9N4S6 insdc=CCD74056.2 product="Tyrosine-protein kinase"
T04C4.1a	PPA39304	BRH	wormpep=CE38974 gene=WBGene00020208 status=Confirmed uniprot=H2L0I8 insdc=CCD73157.1
F20A1.3	PPA41115	best	wormpep=CE38172 gene=WBGene00017615 locus=srsx-32 status=Predicted uniprot=Q19607 insdc=CCD66549.1 product="7TM GPCR	olfactory receptor\/chemoreceptor Srsx"
K06H6.5	PPA16534	best	wormpep=CE11836 gene=WBGene00019453 status=Partially_confirmed uniprot=O17104 insdc=CCD64475.1
K10C2.3	PPA03629	best	wormpep=CE51734 gene=WBGene00019619 locus=asp-14 status=Confirmed uniprot=Q94271 insdc=CCD72625.2 product="Aspartic protease 14"
F10B5.4	PPA12804	BRH	wormpep=CE29091 gene=WBGene00006655 locus=tub-1 status=Confirmed uniprot=Q09306 insdc=CAB61010.2 product="Tubby protein homolog 1"
W08F4.5	PPA18545	BRH	wormpep=CE46179 gene=WBGene00021094 status=Confirmed uniprot=O02105 insdc=CCD63944.1
Y53F4B.4b	ppa_stranded_DN27211_c0_g1_i1	BRH	wormpep=CE35679 gene=WBGene00013151 locus=nsun-5 status=Confirmed uniprot=Q9NAA7 insdc=CAB70101.2
F11C7.2	PPA31830	BRH	wormpep=CE07051 gene=WBGene00017376 status=Confirmed uniprot=Q19349 insdc=CCD66910.1
Y48G10A.4a	PPA11226	BRH	wormpep=CE46727 gene=WBGene00013021 status=Confirmed uniprot=H2KML7 insdc=CCE72301.1
Y54E5A.6	PPA12394	BRH	wormpep=CE20317 gene=WBGene00013201 locus=dus-2 status=Confirmed uniprot=Q9XWJ9 insdc=CAA21662.1
Y46G5A.2	ppa_stranded_DN80_c0_g2_i1	BRH	wormpep=CE35917 gene=WBGene00012895 locus=cox-10 status=Confirmed uniprot=K8ES01 insdc=CCO25916.1 product="Protoheme IX farnesyltransferase	mitochondrial"
R10E9.1	PPA25469	BRH	wormpep=CE29337 gene=WBGene00003423 locus=msi-1 status=Confirmed uniprot=G5EFS2 insdc=CAA84667.2
C29A12.3a	PPA27311	BRH	wormpep=CE37480 gene=WBGene00002985 locus=lig-1 status=Confirmed uniprot=Q27474 insdc=CAA98242.2 product="DNA ligase 1"
Y56A3A.20	PPA39776	BRH	wormpep=CE22588 gene=WBGene00000369 locus=ccf-1 status=Confirmed uniprot=Q17345 insdc=CAB60501.1 product="CCR4-NOT transcription complex subunit 7"
W05G11.5	PPA35753	best	wormpep=CE51677 gene=WBGene00021042 locus=btb-5 status=Partially_confirmed uniprot=O44905 insdc=CCD71752.2
C23G10.4b	PPA17404	BRH	wormpep=CE31311 gene=WBGene00004459 locus=rpn-2 status=Confirmed uniprot=Q18115 insdc=CCD65298.1 product="26S proteasome non-ATPase regulatory subunit 1"
W08D2.8	PPA43146	best	wormpep=CE35637 gene=WBGene00002204 locus=kin-21 status=Partially_confirmed uniprot=G5EBM6 insdc=CAA94238.2 product="Tyrosine-protein kinase"
ZK1236.1	PPA13177	BRH	wormpep=CE01446 gene=WBGene00022862 status=Confirmed uniprot=P34617 insdc=CCD66161.1 product="Translation factor GUF1 homolog	mitochondrial"
F46F11.10	ppa_stranded_DN24999_c0_g1_i2	BRH	wormpep=CE39100 gene=WBGene00018513 status=Confirmed uniprot=Q9BI62 insdc=CCD71333.1
C04D8.1c	PPA17323	BRH	wormpep=CE46946 gene=WBGene00015418 locus=pac-1 status=Partially_confirmed uniprot=H1ZUV8 insdc=CCF23375.1 product="GTPase-activating protein pac-1"
T07D4.2b	PPA22612	BRH	wormpep=CE40621 gene=WBGene00011579 status=Confirmed uniprot=Q22306 insdc=CAH04718.2 product="UPF0046 protein T07D4.2"
C09G5.13	PPA39487	BRH	wormpep=CE46498 gene=WBGene00206538 status=Partially_confirmed uniprot=G3MTX7 insdc=CCD31034.1
C28A5.3	ppa_stranded_DN19112_c0_g2_i1	best	wormpep=CE00661 gene=WBGene00003590 locus=nex-3 status=Confirmed uniprot=Q27473 insdc=CAA83598.1 product="Annexin"
F37H8.3a	PPA13977	BRH	wormpep=CE35870 gene=WBGene00009512 locus=bigr-1 status=Confirmed uniprot=O17860 insdc=CAB04344.2
F11E6.6	PPA00788	BRH	wormpep=CE35464 gene=WBGene00008709 status=Confirmed uniprot=Q9U3J7 insdc=CAB62801.2
T01D1.3	PPA33487	BRH	wormpep=CE12946 gene=WBGene00020148 status=Confirmed uniprot=P91415 insdc=CCD71493.1
F20H11.2	PPA12165	BRH	wormpep=CE45139 gene=WBGene00002889 locus=let-765 status=Confirmed uniprot=O01737 insdc=CCD69779.1
Y17G9A.7a	PPA41394	best	wormpep=CE38235 gene=WBGene00006218 locus=str-174 status=Partially_confirmed uniprot=Q9N480 insdc=CCD72234.1
C06E1.4	PPA19805	BRH	wormpep=CE31407 gene=WBGene00001612 locus=glr-1 status=Confirmed uniprot=P34299 insdc=CCD62564.1 product="Glutamate receptor 1"
B0280.12b	PPA02442	BRH	wormpep=CE33547 gene=WBGene00001613 locus=glr-2 status=Confirmed uniprot=Q10914 insdc=CCD61609.1 product="Glutamate receptor 2"
ZK593.5b	PPA38708	BRH	wormpep=CE45393 gene=WBGene00001017 locus=dnc-1 status=Confirmed uniprot=E2JKZ0 insdc=CBX25213.1
W09D6.5	PPA43202	BRH	wormpep=CE19019 gene=WBGene00012358 status=Confirmed uniprot=Q9XUJ2 insdc=CAB04946.1
T13A10.11a	PPA03265	BRH	wormpep=CE30175 gene=WBGene00006416 locus=sams-5 status=Confirmed uniprot=Q27522 insdc=CCD72063.1 product="Probable S-adenosylmethionine synthase 5"
CD4.11	ppa_stranded_DN24819_c0_g3_i1	BRH	wormpep=CE52225 gene=WBGene00044542 status=Partially_confirmed uniprot=Q4R133 insdc=CCD65123.2
R151.1a	ppa_stranded_DN31368_c0_g5_i5	BRH	wormpep=CE50526 gene=WBGene00020106 status=Partially_confirmed uniprot=A0A0K3ARA3 insdc=CTQ86580.1
C46F4.1a	PPA10413	best	wormpep=CE04219 gene=WBGene00001175 locus=egl-6 status=Confirmed uniprot=G5EFX1 insdc=CCD67505.1
C52D10.12	PPA16780	BRH	wormpep=CE28434 gene=WBGene00016879 locus=cnnm-1 status=Confirmed uniprot=A3QM97 insdc=CAM36329.1 product="Metal transporter cnnm-1"
T28D6.6a	ppa_stranded_DN30376_c1_g1_i1	BRH	wormpep=CE24022 gene=WBGene00012126 status=Confirmed uniprot=G5EGL2 insdc=CAB57908.1
F35H12.1	PPA24915	BRH	wormpep=CE51992 gene=WBGene00018074 status=Partially_confirmed uniprot=Q20079 insdc=CCD70613.2
F56D2.1c	PPA21628	BRH	wormpep=CE52122 gene=WBGene00018963 locus=ucr-1 status=Partially_confirmed uniprot=A0A2C9C3L5 insdc=SOF58789.1 product="Cytochrome b-c1 complex subunit 1	mitochondrial"
F42A9.2	PPA14868	BRH	wormpep=CE07224 gene=WBGene00003034 locus=lin-49 status=Confirmed uniprot=Q20318 insdc=CCD67656.1 product="Protein lin-49"
C28H8.11a	PPA14480	BRH	wormpep=CE01822 gene=WBGene00016201 locus=tdo-2 status=Confirmed uniprot=Q09474 insdc=CCD65972.1 product="Tryptophan 2	3-dioxygenase"
T01C3.7	isototal.703.1	BRH	wormpep=CE12920 gene=WBGene00001423 locus=fib-1 status=Confirmed uniprot=Q22053 insdc=CAB01657.1 product="rRNA 2'-O-methyltransferase fibrillarin"
K03A11.6	PPA40480	best	wormpep=CE50428 gene=WBGene00045497 status=Confirmed uniprot=A7LPH8 insdc=CAO82039.2
T23B12.6	PPA28845	BRH	wormpep=CE14036 gene=WBGene00020721 status=Confirmed uniprot=O17001 insdc=CCD72918.1
E04F6.1	PPA29380	best	wormpep=CE20648 gene=WBGene00005136 locus=srd-59 status=Partially_confirmed uniprot=Q19061 insdc=CCD65897.1 product="Serpentine receptor class delta-59"
F40F8.7	ppa_stranded_DN23265_c0_g2_i1	BRH	wormpep=CE05846 gene=WBGene00004096 locus=pqm-1 status=Confirmed uniprot=G5EFY7 insdc=CAA93267.1
T28A8.7	PPA00882	BRH	wormpep=CE35190 gene=WBGene00003373 locus=mlh-1 status=Confirmed uniprot=Q9XU10 insdc=CAB07283.2
C29E4.1	PPA34820	best	wormpep=CE00083 gene=WBGene00000665 locus=col-90 status=Confirmed uniprot=P34340 insdc=CCD66002.1 product="Putative cuticle collagen 90"
M03A1.1b	PPA25329	BRH	wormpep=CE28617 gene=WBGene00006868 locus=vab-1 status=Partially_confirmed uniprot=O61460 insdc=CCD70551.1 product="Ephrin receptor 1"
T16H12.13	PPA34016	BRH	wormpep=CE43983 gene=WBGene00194725 status=Partially_confirmed uniprot=C8JQQ6 insdc=CBB16244.1
T05B11.6	ppa_stranded_DN30037_c0_g1_i1	BRH	wormpep=CE30448 gene=WBGene00005661 locus=srr-10 status=Partially_confirmed uniprot=Q8IFZ2 insdc=CCD65788.1 product="7TM GPCR	serpentine receptor class r (Str)"
T02C12.2	ppa_stranded_DN29458_c0_g1_i1	BRH	wormpep=CE01062 gene=WBGene00011367 locus=snpc-3.4 status=Confirmed uniprot=Q22092 insdc=CAA84674.1
Y51F10.2a	PPA38095	best	wormpep=CE30032 gene=WBGene00021763 status=Confirmed uniprot=Q8WTJ8 insdc=CCD73473.1
W04G5.8	UMM-S2868-23.67-mRNA-1_frag_2	BRH	wormpep=CE40523 gene=WBGene00012268 status=Partially_confirmed uniprot=O18172 insdc=CAB07684.2
F33G12.2	ppa_stranded_DN23945_c0_g2_i1	BRH	wormpep=CE27149 gene=WBGene00018014 status=Confirmed uniprot=Q19986 insdc=CCD65791.1
T25F10.5	ppa_stranded_DN25220_c0_g1_i1	BRH	wormpep=CE31071 gene=WBGene00000244 locus=bbs-8 status=Partially_confirmed uniprot=Q23049 insdc=CCD74239.1 product="Tetratricopeptide repeat protein 8"
VF13D12L.1	PPA18416	BRH	wormpep=CE31076 gene=WBGene00012148 locus=inos-1 status=Confirmed uniprot=G5ED01 insdc=CAA22132.2
C06B3.11	UMM-S10-65.27-mRNA-1_frag	best	wormpep=CE38140 gene=WBGene00005933 locus=srx-42 status=Partially_confirmed uniprot=Q17710 insdc=CAB01120.2 product="7TM GPCR	serpentine receptor class x (Srx)"
Y59A8B.20	PPA15759	best	wormpep=CE41522 gene=WBGene00013352 locus=lon-8 status=Confirmed uniprot=G5EGH7 insdc=CAB60948.3 product="Protein lon-8"
W09G3.6a	PPA27848	BRH	wormpep=CE28969 gene=WBGene00012369 status=Confirmed uniprot=Q95Q36 insdc=CAC70117.1
F11C7.6a	PPA29237	best	wormpep=CE30945 gene=WBGene00017378 status=Confirmed uniprot=Q8MQ77 insdc=CCD66915.1
Y47G6A.21	PPA05163	BRH	wormpep=CE37066 gene=WBGene00021646 status=Confirmed uniprot=Q9BL81 insdc=CCD72567.1
F29A7.4	isototal.422.1	BRH	wormpep=CE36835 gene=WBGene00017914 status=Partially_confirmed uniprot=O16206 insdc=CCD69018.1
T04H1.8	PPA02379	best	wormpep=CE31985 gene=WBGene00011453 locus=ugt-56 status=Partially_confirmed uniprot=Q22181 insdc=CAB01585.2 product="Putative UDP-glucuronosyltransferase ugt-56"
K02G10.8b	PPA13646	BRH	wormpep=CE45638 gene=WBGene00001032 locus=dnj-14 status=Partially_confirmed uniprot=E5QCE7 insdc=CCD68570.1
T07A9.13b	PPA38737	BRH	wormpep=CE37788 gene=WBGene00020300 locus=tag-261 status=Confirmed uniprot=Q5F4U5 insdc=CCD73988.1
W01B6.9	ppa_stranded_DN29863_c0_g2_i1	BRH	wormpep=CE06537 gene=WBGene00003576 locus=ndc-80 status=Confirmed uniprot=Q17635 insdc=CAA92629.1 product="Kinetochore protein ndc-80"
M106.8	ppa_stranded_DN32615_c0_g1_i1	BRH	wormpep=CE42406 gene=WBGene00077658 status=Confirmed uniprot=B1Q251 insdc=CAQ16177.1
D1037.4	PPA39423	BRH	wormpep=CE30373 gene=WBGene00004272 locus=rab-8 status=Confirmed uniprot=G5EFC1 insdc=CCD68351.1
B0507.1	ppa_stranded_DN24936_c0_g1_i2	BRH	wormpep=CE28815 gene=WBGene00015218 status=Confirmed uniprot=Q22886 insdc=CCD62068.1
F10A3.12	PPA28488	best	wormpep=CE42900 gene=WBGene00008637 status=Partially_confirmed uniprot=O45343 insdc=CAB07348.2
C02C6.3a	PPA02427	BRH	wormpep=CE29169 gene=WBGene00007261 locus=lron-3 status=Partially_confirmed uniprot=Q93177 insdc=CAB01858.3
H20J04.4b	PPA13215	best	wormpep=CE39381 gene=WBGene00019219 status=Confirmed uniprot=Q2WF63 insdc=CCD61680.1
T07C4.5	ppa_stranded_DN23545_c0_g2_i1	best	wormpep=CE03639 gene=WBGene00011561 locus=ttr-15 status=Confirmed uniprot=Q22288 insdc=CAA82574.1 product="Transthyretin-like protein 15"
Y77E11A.4	PPA26373	BRH	wormpep=CE25618 gene=WBGene00002180 locus=jtr-1 status=Confirmed uniprot=Q9N4B5 insdc=CCD72589.1
C17H12.11	PPA39421	best	wormpep=CE49417 gene=WBGene00015936 status=Confirmed uniprot=O45082 insdc=CCD65000.2
B0511.7	ppa_stranded_DN25836_c0_g1_i1	BRH	wormpep=CE34246 gene=WBGene00015233 status=Confirmed uniprot=O61817 insdc=CCD62103.1
Y61A9LA.10	ppa_stranded_DN18652_c0_g2_i1	BRH	wormpep=CE42325 gene=WBGene00022021 status=Confirmed uniprot=Q9N306 insdc=CCD71775.1
R05H10.6	PPA16279	BRH	wormpep=CE38092 gene=WBGene00000399 locus=cdh-7 status=Confirmed uniprot=O62328 insdc=CAB05582.3
K11B4.1	ppa_stranded_DN9194_c0_g1_i1	BRH	wormpep=CE29597 gene=WBGene00010766 locus=mrps-27 status=Confirmed uniprot=G5ECC9 insdc=CAB04602.4
Y105C5B.15a	PPA12619	best	wormpep=CE24064 gene=WBGene00013654 status=Confirmed uniprot=Q9U309 insdc=CAB60319.1 product="Purple acid phosphatase"
C40C9.2	PPA03427	BRH	wormpep=CE37330 gene=WBGene00000048 locus=acr-9 status=Partially_confirmed uniprot=Q18556 insdc=CAA94206.3 product="Acetylcholine receptor subunit acr-9"
C45H4.2	ppa_stranded_DN16198_c0_g1_i1	best	wormpep=CE46272 gene=WBGene00016686 locus=cyp-33C1 status=Partially_confirmed uniprot=O44704 insdc=CCD67429.1 product="Cytochrome P450 family"
ZC262.7	PPA17337	best	wormpep=CE40675 gene=WBGene00043948 status=Predicted uniprot=E9P841 insdc=CCD69199.1
K01A2.2a	PPA02787	best	wormpep=CE19511 gene=WBGene00001391 locus=far-7 status=Confirmed uniprot=Q9TZ51 insdc=CCD61950.1
B0393.5	ppa_stranded_DN29395_c0_g1_i1	BRH	wormpep=CE43273 gene=WBGene00007170 status=Confirmed uniprot=Q17494 insdc=CAA86058.2
C25H3.17	ppa_stranded_DN19800_c0_g1_i1	BRH	wormpep=CE43772 gene=WBGene00194642 status=Confirmed uniprot=C8JQQ0 insdc=CCD65047.1
Y73B6BL.35a	PPA27225	BRH	wormpep=CE29929 gene=WBGene00022254 locus=nlp-71 status=Confirmed uniprot=Q8MXR0 insdc=CCD74182.1
Y54E2A.11a	ppa_stranded_DN7028_c0_g1_i1	BRH	wormpep=CE47851 gene=WBGene00001225 locus=eif-3.B status=Confirmed uniprot=Q9XWI6 insdc=CAA21681.2 product="Eukaryotic translation initiation factor 3 subunit B"
T20F10.1	PPA43963	BRH	wormpep=CE13844 gene=WBGene00007047 locus=wts-1 status=Confirmed uniprot=O45797 insdc=CAB04745.1 product="Serine\/threonine-protein kinase WARTS homolog"
C04F6.7	ppa_stranded_DN31299_c0_g2_i3	best	wormpep=CE44844 gene=WBGene00195081 status=Partially_confirmed uniprot=D7SFL1 insdc=CCD63031.1
C44F1.2	ppa_stranded_DN1243_c0_g1_i1	best	wormpep=CE31443 gene=WBGene00008092 locus=gmeb-3 status=Confirmed uniprot=Q18624 insdc=CAA88849.2
C07B5.5	PPA41205	BRH	wormpep=CE00895 gene=WBGene00003828 locus=nuc-1 status=Confirmed uniprot=Q17778 insdc=CAA86412.1 product="Deoxyribonuclease-2"
Y45F10B.9	PPA10651	BRH	wormpep=CE18407 gene=WBGene00012873 status=Partially_confirmed uniprot=O62463 insdc=CAA16350.1
E04D5.4a	PPA17946	best	wormpep=CE37893 gene=WBGene00008483 status=Partially_confirmed uniprot=G5ECJ2 insdc=CAA91281.3
ZK909.2n	Iso_D.12914.4	BRH	wormpep=CE52658 gene=WBGene00002189 locus=kin-1 status=Partially_confirmed uniprot=A0A2X0T496 insdc=SPS41575.1 product="cAMP-dependent protein kinase catalytic subunit"
M02B7.6a	PPA25578	best	wormpep=CE39753 gene=WBGene00000287 locus=cal-3 status=Partially_confirmed uniprot=Q94288 insdc=CCD70209.1
C02F5.4	ppa_stranded_DN17544_c0_g1_i2	BRH	wormpep=CE38771 gene=WBGene00015347 locus=cids-1 status=Confirmed uniprot=P34281 insdc=CCD62628.1 product="CID domain-containing protein 1"
Y37A1C.1g	PPA39036	BRH	wormpep=CE47115 gene=WBGene00012543 locus=nkcc-1 status=Partially_confirmed uniprot=H8ESD5 insdc=CCG28056.1
F45F2.3	PPA06990	best	wormpep=CE03252 gene=WBGene00001879 locus=his-5 status=Confirmed uniprot=P62784 insdc=CCD70020.1 product="Histone H4"
C24B9.7	PPA42041	BRH	wormpep=CE33276 gene=WBGene00005216 locus=srg-59 status=Predicted uniprot=O76435 insdc=CCD65466.1 product="Serpentine receptor class gamma"
K07C11.5	PPA02026	BRH	wormpep=CE07348 gene=WBGene00019478 locus=cri-2 status=Confirmed uniprot=Q21265 insdc=CCD64760.1 product="Putative metalloproteinase inhibitor tag-225"
ZK1128.5	PPA25549	BRH	wormpep=CE01687 gene=WBGene00044072 locus=ham-3 status=Confirmed uniprot=Q09646 insdc=CAA87424.1
K09F6.3	PPA16114	best	wormpep=CE52038 gene=WBGene00019586 status=Confirmed uniprot=O16728 insdc=CCD61659.2 product="Protein-tyrosine-phosphatase"
C01B10.3	PPA01470	BRH	wormpep=CE33355 gene=WBGene00015278 status=Confirmed uniprot=Q17543 insdc=CCD62325.1
Y65B4BR.9	PPA39458	BRH	wormpep=CE36343 gene=WBGene00000434 locus=ceh-9 status=Confirmed uniprot=P56407 insdc=CCD71938.1 product="Homeobox protein ceh-9"
Y39B6A.24	PPA40229	best	wormpep=CE29865 gene=WBGene00012683 locus=asp-17 status=Partially_confirmed uniprot=Q8MYN5 insdc=CAD31821.1
Y56A3A.16b	ppa_stranded_DN28277_c0_g1_i2	BRH	wormpep=CE46157 gene=WBGene00013235 status=Confirmed uniprot=G2HK09 insdc=CCD31150.1
F41E7.6	ppa_stranded_DN23485_c0_g1_i1	best	wormpep=CE43212 gene=WBGene00009622 status=Partially_confirmed uniprot=Q20278 insdc=CAA92129.2
Y105E8B.4	Contig141-snapTAU.23	BRH	wormpep=CE24096 gene=WBGene00013689 locus=bath-40 status=Confirmed uniprot=Q9NF14 insdc=CAB60850.1 product="BTB and MATH domain-containing protein 40"
F11G11.8	PPA37934	best	wormpep=CE02882 gene=WBGene00017386 locus=nspd-5 status=Confirmed uniprot=G5EES8 insdc=CCD69259.1
C50B6.6	PPA43340	best	wormpep=CE33039 gene=WBGene00005240 locus=srh-15 status=Partially_confirmed uniprot=P91981 insdc=CAB02855.2 product="7TM GPCR	serpentine receptor class h (Srh)"
F02A9.10	PPA13191	BRH	wormpep=CE00136 gene=WBGene00303021 status=Confirmed uniprot=P34385 insdc=CAA79618.1 product="Probable methylcrotonoyl-CoA carboxylase beta chain	mitochondrial"
F59E11.16	PPA04424	best	wormpep=CE25031 gene=WBGene00006146 locus=str-87 status=Partially_confirmed uniprot=Q9GUE1 insdc=CCD72145.1
B0218.5	PPA34108	best	wormpep=CE06688 gene=WBGene00015049 status=Confirmed uniprot=Q17448 insdc=CCD61387.1
T28C12.6	PPA34344	BRH	wormpep=CE44429 gene=WBGene00020893 status=Confirmed uniprot=O16699 insdc=CCD69480.1
C01G8.5b	ppa_stranded_DN23135_c0_g2_i1	BRH	wormpep=CE07806 gene=WBGene00001333 locus=erm-1 status=Confirmed uniprot=G5EBK3 insdc=CCD62463.1
K12H4.4	PPA31658	BRH	wormpep=CE00269 gene=WBGene00019679 locus=spcs-3 status=Confirmed uniprot=P34525 insdc=CCD71196.1 product="Probable signal peptidase complex subunit 3"
C39D10.7	PPA20195	BRH	wormpep=CE47099 gene=WBGene00016534 status=Confirmed uniprot=Q18529 insdc=CCD63857.2
Y54E10A.7	PPA14353	BRH	wormpep=CE38572 gene=WBGene00021829 locus=mrpl-17 status=Confirmed uniprot=Q9N3F3 insdc=CCD72825.1
F37E3.1	PPA00428	BRH	wormpep=CE29793 gene=WBGene00018156 locus=ncbp-1 status=Confirmed uniprot=O01763 insdc=CCD70767.1 product="Nuclear cap-binding protein subunit 1"
R09B5.6	ppa_stranded_DN7638_c0_g1_i1	best	wormpep=CE12628 gene=WBGene00019978 locus=hacd-1 status=Confirmed uniprot=O44608 insdc=CCD68882.1
C32C4.5a	PPA37759	BRH	wormpep=CE31427 gene=WBGene00003114 locus=mab-23 status=Confirmed uniprot=G5ECK3 insdc=CAD44103.1
F21D5.8	ppa_stranded_DN17827_c0_g1_i1	BRH	wormpep=CE03250 gene=WBGene00009013 locus=mrps-33 status=Confirmed uniprot=Q19685 insdc=CAA91037.1
F23F1.5	ppa_stranded_DN31432_c1_g1_i1	BRH	wormpep=CE09605 gene=WBGene00017746 status=Confirmed uniprot=O17066 insdc=CCD62354.1 product="Snurportin-1"
F14B8.3	PPA28537	best	wormpep=CE41788 gene=WBGene00003987 locus=pes-23 status=Confirmed uniprot=Q19442 insdc=CCD64779.1
C30D11.1j	PPA40055	BRH	wormpep=CE48244 gene=WBGene00006830 locus=unc-103 status=Partially_confirmed uniprot=G5EFJ9 insdc=CCU83368.1 product="Potassium voltage-gated channel unc-103"
T20G5.12	ppa_stranded_DN25420_c0_g3_i2	best	wormpep=CE13854 gene=WBGene00011873 status=Partially_confirmed uniprot=O18095 insdc=CAA83014.1
E03E2.1	ppa_stranded_DN25940_c0_g1_i1	BRH	wormpep=CE47225 gene=WBGene00017108 locus=cyp-43A1 status=Confirmed uniprot=O17329 insdc=CCD67144.2 product="Cytochrome P450 family"
T09B4.10	PPA43348	BRH	wormpep=CE29991 gene=WBGene00000500 locus=chn-1 status=Confirmed uniprot=G5ECY6 insdc=CCD71994.1
F20D1.1	ppa_stranded_DN18666_c0_g1_i1	BRH	wormpep=CE09494 gene=WBGene00008973 status=Confirmed uniprot=Q93533 insdc=CAB01743.1
Y43F8A.5	ppa_stranded_DN20317_c0_g1_i1	BRH	wormpep=CE21884 gene=WBGene00012811 status=Confirmed uniprot=Q9XWL3 insdc=CAA21644.1
F08F3.7	PPA04217	best	wormpep=CE09262 gene=WBGene00000373 locus=cyp-14A5 status=Confirmed uniprot=Q27531 insdc=CCD65596.1 product="Cytochrome P450 family"
Y56A3A.4a	PPA19916	best	wormpep=CE31842 gene=WBGene00006396 locus=taf-12 status=Confirmed uniprot=Q9U226 insdc=CAB60514.2
F42G9.5a	ppa_stranded_DN29637_c1_g1_i8	BRH	wormpep=CE07233 gene=WBGene00000117 locus=alh-11 status=Confirmed uniprot=Q20352 insdc=CCD61886.1 product="Aldehyde dehydrogenase"
Y18H1A.6a	ppa_stranded_DN29513_c0_g1_i2	BRH	wormpep=CE30311 gene=WBGene00004028 locus=pif-1 status=Confirmed uniprot=G5EFV7 insdc=CCD73407.1 product="ATP-dependent DNA helicase PIF1"
C05D9.2	PPA21820	BRH	wormpep=CE07928 gene=WBGene00015471 locus=lmp-2 status=Confirmed uniprot=Q9GYK0 insdc=CCD63143.1
Y42A5A.1	ppa_stranded_DN20202_c0_g1_i1	best	wormpep=CE20255 gene=WBGene00012776 status=Partially_confirmed uniprot=Q9U2H2 insdc=CAB63366.1 product="Aminopeptidase"
T10C6.14	PPA06990	best	wormpep=CE03252 gene=WBGene00001875 locus=his-1 status=Confirmed uniprot=P62784 insdc=CAB07657.1 product="Histone H4"
Y24D9B.1	PPA10066	BRH	wormpep=CE31635 gene=WBGene00021287 status=Partially_confirmed uniprot=Q9TYQ2 insdc=CCD69521.1
F22E12.3	PPA28683	best	wormpep=CE48182 gene=WBGene00009060 status=Confirmed uniprot=Q19740 insdc=CAA94891.3
Y37D8A.16	isototal.3535.1	BRH	wormpep=CE20220 gene=WBGene00012554 status=Confirmed uniprot=Q9XWV6 insdc=CAA21534.1
Y69A2AR.31	ppa_stranded_DN30080_c0_g1_i2	BRH	wormpep=CE46369 gene=WBGene00022100 status=Confirmed uniprot=Q95XG5 insdc=CCD74142.1
F28H7.2	PPA14265	best	wormpep=CE05752 gene=WBGene00009236 status=Partially_confirmed uniprot=Q19890 insdc=CAA96635.1
T19H5.4a	PPA18374	BRH	wormpep=CE01675 gene=WBGene00011849 status=Confirmed uniprot=Q09356 insdc=CAA87666.1
ZK1127.10	PPA35585	BRH	wormpep=CE07648 gene=WBGene00022856 locus=cth-2 status=Confirmed uniprot=P55216 insdc=CCD73724.1 product="Putative cystathionine gamma-lyase 2"
ZK697.5	PPA10413	best	wormpep=CE34150 gene=WBGene00005850 locus=srw-103 status=Predicted uniprot=O44573 insdc=CCD74366.1 product="7TM GPCR	serpentine receptor class w (Srw)"
T19B10.8	ppa_stranded_DN30491_c0_g1_i4	BRH	wormpep=CE45494 gene=WBGene00011835 status=Confirmed uniprot=Q22561 insdc=CAA98541.2 product="GPI inositol-deacylase"
T10G3.4a	PPA34911	BRH	wormpep=CE42256 gene=WBGene00011695 status=Partially_confirmed uniprot=P92166 insdc=CAB03327.2
K01G5.2c	PPA08260	best	wormpep=CE25038 gene=WBGene00001996 locus=hpl-2 status=Confirmed uniprot=Q9U3C6 insdc=CAB54267.2
T04A8.8	ppa_stranded_DN27158_c0_g1_i2	BRH	wormpep=CE01077 gene=WBGene00011410 status=Confirmed uniprot=Q22144 insdc=CAA84734.1
C04F5.7	ppa_stranded_DN8214_c0_g2_i1	best	wormpep=CE19671 gene=WBGene00015449 locus=ugt-63 status=Confirmed uniprot=Q9GZD1 insdc=CCD63017.1 product="Putative UDP-glucuronosyltransferase ugt-63"
Y49F6A.3	PPA07166	best	wormpep=CE24393 gene=WBGene00005509 locus=srh-305 status=Predicted uniprot=G5EDM6 insdc=CCD70925.1 product="7TM GPCR	serpentine receptor class h (Srh)"
R166.1a	PPA10110	BRH	wormpep=CE43283 gene=WBGene00003107 locus=mab-10 status=Confirmed uniprot=Q22002 insdc=CAA90662.2
F35E8.10	PPA40413	best	wormpep=CE15960 gene=WBGene00009423 status=Partially_confirmed uniprot=G5EEU8 insdc=CAB04291.1
C15C7.2	PPA21680	BRH	wormpep=CE38486 gene=WBGene00002220 locus=gcc-1 status=Confirmed uniprot=Q18013 insdc=CCD64587.1
W06B4.2	ppa_stranded_DN23395_c0_g1_i3	BRH	wormpep=CE02891 gene=WBGene00021057 status=Confirmed uniprot=Q23195 insdc=CCD73640.1
H25K10.3	PPA39451	best	wormpep=CE19935 gene=WBGene00005722 locus=srv-11 status=Partially_confirmed uniprot=Q9XU18 insdc=CAB07231.1 product="7TM GPCR	serpentine receptor class v (Srv)"
Y38C9B.1	PPA40644	best	wormpep=CE35365 gene=WBGene00021412 locus=cyp-29A3 status=Confirmed uniprot=Q9N525 insdc=CCD61789.1 product="Cytochrome P450 family"
EEED8.5	PPA12561	BRH	wormpep=CE01889 gene=WBGene00003393 locus=mog-5 status=Confirmed uniprot=Q09530 insdc=CCD68732.1 product="Probable pre-mRNA-splicing factor ATP-dependent RNA helicase mog-5"
C07A9.12	PPA21402	BRH	wormpep=CE37746 gene=WBGene00043994 status=Partially_confirmed uniprot=Q5CZ51 insdc=CAI06056.1
K03B4.1	ppa_stranded_DN27260_c0_g1_i5	BRH	wormpep=CE28579 gene=WBGene00019353 status=Confirmed uniprot=Q21174 insdc=CCD71023.1
T03D3.1	ppa_stranded_DN7636_c0_g1_i1	best	wormpep=CE13068 gene=WBGene00020182 locus=ugt-53 status=Confirmed uniprot=O16988 insdc=CCD71811.1 product="Putative UDP-glucuronosyltransferase ugt-53"
C27H5.6	PPA16629	best	wormpep=CE34715 gene=WBGene00016175 status=Partially_confirmed uniprot=Q18269 insdc=CCD65893.1
F53C3.12	PPA22391	BRH	wormpep=CE32672 gene=WBGene00018755 locus=bcmo-2 status=Confirmed uniprot=Q9TXT9 insdc=CCD67680.1
F52C12.1a	ppa_stranded_DN28384_c0_g1_i1	BRH	wormpep=CE19434 gene=WBGene00018678 status=Confirmed uniprot=Q9TXV7 insdc=CCD71624.1 product="Probable tyrosyl-DNA phosphodiesterase"
F26A3.7	PPA00337	BRH	wormpep=CE09672 gene=WBGene00009145 status=Confirmed uniprot=Q93591 insdc=CAB01706.1
K09E4.3a	ppa_stranded_DN24182_c0_g1_i4	BRH	wormpep=CE19996 gene=WBGene00010721 status=Confirmed uniprot=Q9NAP7 insdc=CAB70169.1
B0454.10	PPA30220	best	wormpep=CE25741 gene=WBGene00005542 locus=sri-30 status=Partially_confirmed uniprot=Q95X80 insdc=CCD61975.1 product="7TM GPCR	serpentine chemoreceptor class i (Sri)"
B0365.6	PPA38981	BRH	wormpep=CE07723 gene=WBGene00007153 locus=clec-41 status=Confirmed uniprot=P90732 insdc=CAB02691.1
Y48B6A.11	PPA01940	BRH	wormpep=CE41181 gene=WBGene00012982 locus=jmjd-2 status=Confirmed uniprot=Q9U297 insdc=CAB54451.2 product="Lysine-specific demethylase 4"
M01F1.8a	PPA14475	BRH	wormpep=CE33806 gene=WBGene00010814 status=Confirmed uniprot=Q7YXB7 insdc=CAD92392.1
T08B1.6	PPA18299	BRH	wormpep=CE27444 gene=WBGene00020343 locus=acs-3 status=Confirmed uniprot=O44560 insdc=CCD72114.1 product="long-chain-fatty-acid-CoA ligase"
Y119C1B.12	PPA31881	best	wormpep=CE39967 gene=WBGene00044754 status=Predicted uniprot=Q2AAC4 insdc=CCD68307.1
C56A3.3b	PPA40227	BRH	wormpep=CE45452 gene=WBGene00008342 locus=frpr-5 status=Partially_confirmed uniprot=D0FY26 insdc=CAR81367.2
F26A1.3	PPA19754	best	wormpep=CE02684 gene=WBGene00017802 status=Confirmed uniprot=Q19798 insdc=CCD66795.1
Y66A7A.8	PPA05254	best	wormpep=CE43263 gene=WBGene00006552 locus=tbx-33 status=Confirmed uniprot=O45291 insdc=CAC35862.2 product="Putative T-box protein 33"
F29G6.1	PPA03850	best	wormpep=CE44426 gene=WBGene00009257 status=Partially_confirmed uniprot=Q95011 insdc=CAB01753.3
ZK909.4	ppa_stranded_DN23170_c0_g1_i1	best	wormpep=CE15479 gene=WBGene00000469 locus=ces-2 status=Confirmed uniprot=Q94126 insdc=CAB05032.1 product="Cell death specification protein 2"
F59D6.5	PPA10413	best	wormpep=CE11484 gene=WBGene00005755 locus=srw-8 status=Partially_confirmed uniprot=O16341 insdc=CCD67832.2 product="7TM GPCR	serpentine receptor class w (Srw)"
W07A12.5	PPA45088	best	wormpep=CE37854 gene=WBGene00000654 locus=col-78 status=Predicted uniprot=Q9U336 insdc=CAB63328.2
T08A9.11b	PPA30825	best	wormpep=CE41838 gene=WBGene00020339 locus=ttr-59 status=Confirmed uniprot=H2KYJ2 insdc=CCD63527.1
T10H4.13	PPA27649	best	wormpep=CE47634 gene=WBGene00045339 status=Partially_confirmed uniprot=G8JZJ6 insdc=CCE71622.1
C26B2.7a	PPA02143	BRH	wormpep=CE04093 gene=WBGene00016129 status=Confirmed uniprot=Q18196 insdc=CCD65199.1
T20D4.2	PPA26141	best	wormpep=CE36509 gene=WBGene00020608 locus=srab-22 status=Predicted uniprot=P91474 insdc=CCD62933.1 product="7TM GPCR	serpentine receptor class ab (A-like)(Srab)"
T22F3.5	PPA26707	best	wormpep=CE13970 gene=WBGene00005423 locus=srh-213 status=Partially_confirmed uniprot=Q94302 insdc=CCD70901.1 product="7TM GPCR	serpentine receptor class h (Srh)"
Y105E8A.1b	PPA43314	BRH	wormpep=CE47848 gene=WBGene00013666 status=Confirmed uniprot=K8ES47 insdc=CCO25587.1
F55A12.7	PPA35971	BRH	wormpep=CE30145 gene=WBGene00000150 locus=apm-1 status=Confirmed uniprot=O01755 insdc=CCD65442.1
C01C10.2b	PPA07020	BRH	wormpep=CE46850 gene=WBGene00015294 status=Confirmed uniprot=Q6AHQ9 insdc=CCD62386.2
T20F7.3	PPA15262	best	wormpep=CE13834 gene=WBGene00020631 status=Partially_confirmed uniprot=O02167 insdc=CCD71064.1 product="Kinase"
Y111B2A.4a	PPA34118	BRH	wormpep=CE44299 gene=WBGene00013730 locus=sql-1 status=Confirmed uniprot=D0Z5P0 insdc=CBI63237.1
F41H10.7	PPA03356	best	wormpep=CE49372 gene=WBGene00001243 locus=elo-5 status=Confirmed uniprot=Q20300 insdc=CDK13459.1 product="Elongation of very long chain fatty acids protein 5"
Y87G2A.6	PPA25174	BRH	wormpep=CE24686 gene=WBGene00000891 locus=cyn-15 status=Confirmed uniprot=Q9U1Q3 insdc=CAB60429.1
F07B10.6	PPA03754	best	wormpep=CE36641 gene=WBGene00008552 locus=srsx-31 status=Predicted uniprot=Q6BES9 insdc=CAH04702.1 product="7TM GPCR	olfactory receptor\/chemoreceptor Srsx"
R13D11.6a	PPA42238	best	wormpep=CE38213 gene=WBGene00020060 locus=srab-16 status=Partially_confirmed uniprot=O17010 insdc=CCD71086.1 product="7TM GPCR	serpentine receptor class ab (A-like)(Srab)"
F58E10.4	PPA03900	BRH	wormpep=CE18786 gene=WBGene00000097 locus=aip-1 status=Confirmed uniprot=Q9XUW8 insdc=CAB04515.1
C31A11.7	PPA23466	BRH	wormpep=CE42963 gene=WBGene00007835 locus=oac-7 status=Partially_confirmed uniprot=O45283 insdc=CAB05690.3
M88.7	PPA28514	BRH	wormpep=CE39267 gene=WBGene00010909 locus=cisd-3.1 status=Confirmed uniprot=Q9U3A1 insdc=CAB54281.3
F18E2.2	PPA00336	BRH	wormpep=CE05663 gene=WBGene00006512 locus=abcf-1 status=Confirmed uniprot=Q19554 insdc=CAA99835.1
Y54F10BM.12	PPA15057	BRH	wormpep=CE37438 gene=WBGene00021866 status=Confirmed uniprot=Q95XK6 insdc=CCD73845.1
C08F8.6	PPA02173	BRH	wormpep=CE05253 gene=WBGene00007448 status=Confirmed uniprot=Q17825 insdc=CAA97422.1
T05H10.5b	isopolya.2844.1	BRH	wormpep=CE28868 gene=WBGene00006734 locus=ufd-2 status=Confirmed uniprot=Q09349 insdc=CAC70105.1 product="Ubiquitin conjugation factor E4 ufd-2"
T21D12.9a	PPA08929	BRH	wormpep=CE28415 gene=WBGene00020649 locus=sma-10 status=Confirmed uniprot=Q965M2 insdc=CCD72526.1 product="Leucine-rich repeats and immunoglobulin-like domains protein sma-10"
F22D3.2a	PPA22619	BRH	wormpep=CE48437 gene=WBGene00017699 locus=flcn-1 status=Partially_confirmed uniprot=H2KY80 insdc=CCD61551.2
F27C1.13	PPA26233	best	wormpep=CE46575 gene=WBGene00017860 status=Partially_confirmed uniprot=Q1NZ32 insdc=CCD66290.2
Y47H9C.2	ppa_stranded_DN28755_c0_g1_i2	BRH	wormpep=CE42194 gene=WBGene00012948 locus=dhhc-2 status=Confirmed uniprot=Q9XWD7 insdc=CAA21738.2 product="Palmitoyltransferase"
F36D3.6	PPA37366	best	wormpep=CE33071 gene=WBGene00005353 locus=srh-136 status=Partially_confirmed uniprot=O45461 insdc=CAB04317.2 product="7TM GPCR	serpentine receptor class h (Srh)"
F44E2.9	PPA37493	BRH	wormpep=CE26895 gene=WBGene00018422 status=Confirmed uniprot=Q9GQ63 insdc=CCD71229.1
Y67D8C.5h	PPA41414	BRH	wormpep=CE48793 gene=WBGene00022069 locus=eel-1 status=Partially_confirmed uniprot=U4PBY0 insdc=CDH93244.1
W03F8.6a	ppa_stranded_DN16276_c0_g1_i1	BRH	wormpep=CE17276 gene=WBGene00020995 status=Confirmed uniprot=H2KZ04 insdc=CCD65514.1
ZK669.2	PPA04337	best	wormpep=CE16741 gene=WBGene00014052 status=Partially_confirmed uniprot=Q23569 insdc=CAA85467.1
C14A4.10	PPA36234	BRH	wormpep=CE33030 gene=WBGene00006397 locus=taf-13 status=Confirmed uniprot=Q17957 insdc=CAA90114.2
F41C3.4	PPA29874	BRH	wormpep=CE39501 gene=WBGene00018270 locus=eas-1 status=Confirmed uniprot=Q20263 insdc=CCD65860.1 product="Probable Golgi transport protein 1"
T26E3.4	PPA11427	BRH	wormpep=CE24015 gene=WBGene00012037 status=Confirmed uniprot=O18131 insdc=CAB04837.2
T27C4.4a	PPA15756	BRH	wormpep=CE21211 gene=WBGene00003025 locus=lin-40 status=Confirmed uniprot=O61907 insdc=CCD74255.1
F44F4.11	ppa_stranded_DN27959_c3_g1_i1	best	wormpep=CE18680 gene=WBGene00006530 locus=tba-4 status=Confirmed uniprot=G5EDD4 insdc=CAA85463.1 product="Tubulin alpha chain"
T28A8.2	PPA40461	best	wormpep=CE18973 gene=WBGene00012108 status=Partially_confirmed uniprot=Q9XU09 insdc=CAB07284.1
C36H8.2	PPA44932	BRH	wormpep=CE24831 gene=WBGene00002128 locus=inx-6 status=Confirmed uniprot=Q9U3N4 insdc=CAB60997.1 product="Innexin-6"
R08B4.1b	PPA21572	best	wormpep=CE34081 gene=WBGene00001690 locus=grd-1 status=Partially_confirmed uniprot=Q7YXC8 insdc=CAD91696.1
ZK328.2	PPA40089	BRH	wormpep=CE05066 gene=WBGene00001166 locus=eftu-2 status=Confirmed uniprot=Q23463 insdc=CCD70949.1
AC3.2	PPA26906	BRH	wormpep=CE37871 gene=WBGene00007070 locus=ugt-49 status=Confirmed uniprot=Q17399 insdc=CAA94866.2 product="UDP-glucuronosyltransferase"
F44E2.4	PPA06894	BRH	wormpep=CE28232 gene=WBGene00018418 status=Confirmed uniprot=P34434 insdc=CCD71222.1
K08E5.3a	PPA00910	BRH	wormpep=CE28049 gene=WBGene00003482 locus=mua-3 status=Confirmed uniprot=P34576 insdc=CAA83226.2 product="Transmembrane cell adhesion receptor mua-3"
T04C12.4	PPA37768	best	wormpep=CE13148 gene=WBGene00000065 locus=act-3 status=Confirmed uniprot=P0DM42 insdc=CAB04676.1 product="Actin-3"
F13D11.2a	PPA26451	BRH	wormpep=CE27956 gene=WBGene00001824 locus=hbl-1 status=Confirmed uniprot=Q9XYD3 insdc=CCD69456.1 product="Hunchback-like protein"
T08A11.1	PPA36660	BRH	wormpep=CE16370 gene=WBGene00011604 status=Partially_confirmed uniprot=G5EBK0 insdc=CAA90776.1
F26G5.10	PPA00255	best	wormpep=CE38176 gene=WBGene00017845 locus=srsx-9 status=Predicted uniprot=O16937 insdc=CCD62601.1 product="7TM GPCR	olfactory receptor\/chemoreceptor Srsx"
Y43H11AL.1b	PPA21376	BRH	wormpep=CE46570 gene=WBGene00021545 status=Confirmed uniprot=H2L057 insdc=CCE67227.1
T13C5.6	Contig102-snapTAU.84	BRH	wormpep=CE30454 gene=WBGene00020486 status=Confirmed uniprot=Q22461 insdc=CCD64557.1
R02E12.6	PPA42024	best	wormpep=CE30099 gene=WBGene00019830 locus=hrg-1 status=Confirmed uniprot=Q21642 insdc=CCD64658.1 product="Heme transporter hrg-1"
Y73B6BL.33a	PPA07232	BRH	wormpep=CE30324 gene=WBGene00022253 locus=hrpf-2 status=Confirmed uniprot=Q8MXR2 insdc=CCD74180.1
F16A11.3d	PPA09266	BRH	wormpep=CE44414 gene=WBGene00008878 locus=ppfr-1 status=Partially_confirmed uniprot=G5ECH5 insdc=CAP72367.2 product="Serine\/threonine-protein phosphatase 4 regulatory subunit 1"
Y67D2.5	PPA38023	BRH	wormpep=CE39061 gene=WBGene00022055 status=Confirmed uniprot=Q9BKR0 insdc=CCD73029.1 product="N-acetyltransferase 9-like protein"
T10D4.9	PPA02872	best	wormpep=CE20049 gene=WBGene00005554 locus=sri-42 status=Predicted uniprot=Q9TZE9 insdc=CCD73600.1 product="7TM GPCR	serpentine chemoreceptor class i (Sri)"
F55C12.19	ppa_stranded_DN16276_c0_g1_i1	best	wormpep=CE02772 gene=WBGene00271817 status=Confirmed uniprot=A0A2C9C3A5 insdc=SOF58763.1
Y4C6B.6	PPA42512	BRH	wormpep=CE28522 gene=WBGene00021160 locus=gba-4 status=Confirmed uniprot=Q9UB00 insdc=CCD71128.1 product="Putative glucosylceramidase 4"
Y52B11A.4	PPA05739	BRH	wormpep=CE24415 gene=WBGene00013124 status=Confirmed uniprot=Q9U254 insdc=CAB54465.1
F42A8.3	ppa_stranded_DN30645_c5_g1_i1	BRH	wormpep=CE35875 gene=WBGene00009627 locus=cup-15 status=Confirmed uniprot=Q09322 insdc=CAA87781.2 product="Coelomocyte uptake defective protein 15"
Y54G11A.9	ppa_stranded_DN19152_c0_g1_i1	BRH	wormpep=CE35683 gene=WBGene00013218 status=Confirmed uniprot=Q9XVZ9 insdc=CAA22453.3
Y51F10.11	ppa_stranded_DN28697_c1_g1_i1	BRH	wormpep=CE49715 gene=WBGene00044438 status=Confirmed uniprot=Q4W5H0 insdc=CCD73480.2
F41D9.2b	PPA10259	BRH	wormpep=CE41807 gene=WBGene00018282 status=Confirmed uniprot=A8WFM5 insdc=CCD69048.1
Y40B10A.5d	PPA17083	BRH	wormpep=CE50970 gene=WBGene00021490 status=Partially_confirmed uniprot=A0A0K3AT08 insdc=CTQ86944.1
F23B12.6	ppa_stranded_DN24882_c0_g1_i2	BRH	wormpep=CE09598 gene=WBGene00006465 locus=fntb-1 status=Confirmed uniprot=Q19752 insdc=CAB01167.1 product="Protein farnesyltransferase subunit beta"
K02D10.4	ppa_stranded_DN24297_c0_g1_i1	BRH	wormpep=CE50521 gene=WBGene00019304 status=Confirmed uniprot=P34495 insdc=CCD71829.2
R12E2.8	PPA04658	BRH	wormpep=CE34360 gene=WBGene00020034 status=Confirmed uniprot=O61785 insdc=CCD65175.1
Y95B8A.8	PPA05746	BRH	wormpep=CE45830 gene=WBGene00022388 status=Confirmed uniprot=E9RKC7 insdc=CCD73557.1
F43G9.12a	isopolya.7427.1	BRH	wormpep=CE46019 gene=WBGene00009672 status=Confirmed uniprot=G5ECH1 insdc=CCA65564.1
C05D11.7b	PPA23547	BRH	wormpep=CE30480 gene=WBGene00015484 locus=atgl-1 status=Confirmed uniprot=Q8T3F2 insdc=CCD63197.1 product="Patanin-like phospholipase domain-containing protein"
E01A2.6	PPA06548	BRH	wormpep=CE24873 gene=WBGene00017088 locus=akir-1 status=Confirmed uniprot=Q966L3 insdc=CCD68578.1
Y44A6D.5	PPA19695	best	wormpep=CE20259 gene=WBGene00012855 status=Confirmed uniprot=Q9XXD8 insdc=CAA19519.1 product="Branched-chain-amino-acid aminotransferase"
Y75B8A.7	ppa_stranded_DN28612_c0_g1_i1	BRH	wormpep=CE23019 gene=WBGene00013544 status=Confirmed uniprot=Q9XW58 insdc=CAA22114.1 product="U3 small nucleolar ribonucleoprotein protein MPP10"
D1007.16	PPA35973	BRH	wormpep=CE40450 gene=WBGene00017011 locus=eaf-1 status=Confirmed uniprot=Q9TXQ9 insdc=CCD67330.1
F21F3.6	PPA40168	BRH	wormpep=CE09536 gene=WBGene00017675 status=Confirmed uniprot=P91269 insdc=CCD69820.1
K11G12.5	PPA09202	BRH	wormpep=CE02827 gene=WBGene00019656 locus=slc-25A10 status=Confirmed uniprot=G5EE96 insdc=CCD70797.1
F15C11.2a	PPA09659	BRH	wormpep=CE09413 gene=WBGene00008852 locus=ubql-1 status=Confirmed uniprot=G5EFF7 insdc=CAA95799.1 product="Ubiquilin"
T07D3.7a	PPA00212	best	wormpep=CE32063 gene=WBGene00000106 locus=alg-2 status=Confirmed uniprot=O16720 insdc=CCD73271.1 product="Protein argonaute"
C30H6.8	ppa_stranded_DN21672_c0_g1_i1	best	wormpep=CE15652 gene=WBGene00007825 status=Confirmed uniprot=Q9XVR3 insdc=CAB02808.1
R09D1.8	ppa_stranded_DN283_c0_g1_i1	best	wormpep=CE44499 gene=WBGene00011164 locus=chil-21 status=Partially_confirmed uniprot=Q21864 insdc=CAA93868.3
F59A1.14	PPA21499	best	wormpep=CE34040 gene=WBGene00006151 locus=str-93 status=Predicted uniprot=Q86DA3 insdc=CAD90179.1
B0205.6	ppa_stranded_DN31096_c1_g7_i2	BRH	wormpep=CE30405 gene=WBGene00015021 status=Confirmed uniprot=O61741 insdc=CCD61301.1
C55B7.4a	PPA22404	best	wormpep=CE09015 gene=WBGene00016943 locus=acdh-1 status=Confirmed uniprot=H2KZG6 insdc=CCD68091.1 product="Probable acyl-CoA dehydrogenase"
Y59A8B.23a	PPA12973	BRH	wormpep=CE38123 gene=WBGene00013355 locus=gck-3 status=Confirmed uniprot=G5EEN4 insdc=CAC14417.2 product="Germinal center kinase 3"
M176.2	PPA08191	BRH	wormpep=CE18087 gene=WBGene00010941 locus=gss-1 status=Confirmed uniprot=Q21549 insdc=CAB01655.1 product="Glutathione synthetase"
F59E10.1	isopolya.2284.1	BRH	wormpep=CE11492 gene=WBGene00003882 locus=orc-2 status=Confirmed uniprot=Q21037 insdc=CAA85415.1 product="Origin recognition complex subunit 2"
C45G7.4	PPA06406	BRH	wormpep=CE17550 gene=WBGene00016671 status=Confirmed uniprot=O76354 insdc=CCD65532.1
F19C7.1	PPA30250	BRH	wormpep=CE04415 gene=WBGene00017591 status=Confirmed uniprot=Q19591 insdc=CCD69713.1
M05B5.6	PPA10559	BRH	wormpep=CE18081 gene=WBGene00010873 locus=trpa-2 status=Confirmed uniprot=Q21517 insdc=CAA95836.1
ZK829.9	PPA39233	BRH	wormpep=CE06657 gene=WBGene00014097 status=Confirmed uniprot=Q23626 insdc=CAA98077.1
F49C12.7b	ppa_stranded_DN19913_c0_g2_i1	best	wormpep=CE39936 gene=WBGene00009877 status=Partially_confirmed uniprot=Q27GQ6 insdc=CAJ80809.1
F29F11.2	PPA40621	best	wormpep=CE38507 gene=WBGene00009255 locus=ugt-34 status=Confirmed uniprot=G5EES5 insdc=CAA98274.2 product="Putative UDP-glucuronosyltransferase ugt-34"
T05C12.8	PPA01954	BRH	wormpep=CE42398 gene=WBGene00011471 status=Partially_confirmed uniprot=Q22229 insdc=CAA91309.2
T23G5.3	ppa_stranded_DN27093_c0_g2_i4	BRH	wormpep=CE37793 gene=WBGene00011963 status=Partially_confirmed uniprot=Q03607 insdc=CAA79571.3
R07G3.3b	PPA34100	BRH	wormpep=CE37544 gene=WBGene00019940 locus=npp-21 status=Confirmed uniprot=Q5WRT9 insdc=CCD70514.1
M01F1.6	PPA08679	BRH	wormpep=CE37982 gene=WBGene00010812 locus=mrpl-35 status=Confirmed uniprot=Q21454 insdc=CAA86518.2 product="Probable 39S ribosomal protein L35	mitochondrial"
C34B2.10	PPA36062	BRH	wormpep=CE16898 gene=WBGene00016395 locus=spcs-1 status=Confirmed uniprot=O44953 insdc=CCD62128.1 product="Probable signal peptidase complex subunit 1"
W05B10.5a	PPA36444	best	wormpep=CE45759 gene=WBGene00006007 locus=srx-116 status=Partially_confirmed uniprot=P91574 insdc=CAA98965.2 product="7TM GPCR	serpentine receptor class x (Srx)"
T26A8.4	Contig96-snapTAU.9	BRH	wormpep=CE07550 gene=WBGene00020827 status=Confirmed uniprot=Q22805 insdc=CCD73161.1
T27A1.4	PPA11882	BRH	wormpep=CE14211 gene=WBGene00020836 locus=lgc-34 status=Confirmed uniprot=O17274 insdc=CCD73627.1
C42D4.8	ppa_stranded_DN29046_c0_g1_i1	BRH	wormpep=CE31330 gene=WBGene00004411 locus=rpc-1 status=Confirmed uniprot=Q18566 insdc=CCD66619.1 product="DNA-directed RNA polymerase subunit"
T28F4.1	PPA06699	BRH	wormpep=CE06523 gene=WBGene00012136 status=Confirmed uniprot=Q22849 insdc=CAA96691.1
Y105C5A.15c	PPA19756	BRH	wormpep=CE50119 gene=WBGene00013639 status=Partially_confirmed uniprot=A0A078BS51 insdc=CDX47461.1
ZK973.5	PPA27860	BRH	wormpep=CE46851 gene=WBGene00000045 locus=acr-6 status=Partially_confirmed uniprot=Q9N4M3 insdc=CCD73567.2 product="Acetylcholine receptor subunit acr-6"
C45E5.1	PPA15938	best	wormpep=CE34756 gene=WBGene00016664 status=Confirmed uniprot=Q18645 insdc=CCD67369.1
ZK867.3	PPA37103	BRH	wormpep=CE46203 gene=WBGene00044283 locus=spp-22 status=Confirmed uniprot=Q3S1M3 insdc=CCD68086.1
ZK1307.5	PPA35448	BRH	wormpep=CE01694 gene=WBGene00005026 locus=sqv-8 status=Confirmed uniprot=Q09363 insdc=CAA87436.1 product="Galactosylgalactosylxylosylprotein 3-beta-glucuronosyltransferase sqv-8"
Y49F6B.10	PPA30186	best	wormpep=CE25334 gene=WBGene00000647 locus=col-71 status=Confirmed uniprot=Q9N4U2 insdc=CCD64720.1
B0205.12	PPA39015	BRH	wormpep=CE38674 gene=WBGene00044413 status=Confirmed uniprot=Q4W4Z5 insdc=CCD61307.1
ZK896.7	PPA30817	best	wormpep=CE43796 gene=WBGene00014138 locus=clec-186 status=Confirmed uniprot=O02343 insdc=CAB05324.2
Y17G9B.3	ppa_stranded_DN31472_c2_g7_i6	BRH	wormpep=CE41715 gene=WBGene00021200 locus=cyp-31A3 status=Confirmed uniprot=Q9N574 insdc=CCD68717.1 product="Cytochrome P450 family"
M03A8.2	PPA16014	BRH	wormpep=CE47193 gene=WBGene00019748 locus=atg-2 status=Partially_confirmed uniprot=Q21480 insdc=CCD70983.2
F49E8.1b	ppa_stranded_DN27145_c0_g2_i2	BRH	wormpep=CE51825 gene=WBGene00018635 locus=nprl-2 status=Partially_confirmed uniprot=W6RQZ3 insdc=CDM63514.2
Y51A2D.9a	PPA30825	best	wormpep=CE19205 gene=WBGene00013077 locus=ttr-24 status=Confirmed uniprot=Q9XXR4 insdc=CAA16399.1
C09E8.2a	ppa_stranded_DN25553_c0_g1_i2	BRH	wormpep=CE19348 gene=WBGene00015645 locus=lips-7 status=Confirmed uniprot=O76556 insdc=CCD63930.1
F48G7.5	PPA10454	best	wormpep=CE48243 gene=WBGene00018616 status=Confirmed uniprot=O44585 insdc=CCD70350.2
C24F3.2	PPA06953	BRH	wormpep=CE18519 gene=WBGene00007697 status=Confirmed uniprot=Q9XXK8 insdc=CAA18771.1
F56C3.9	PPA20576	best	wormpep=CE17900 gene=WBGene00018946 status=Confirmed uniprot=O61761 insdc=CCD69814.1
E01G4.6	ppa_stranded_DN25984_c0_g2_i2	BRH	wormpep=CE15755 gene=WBGene00008448 status=Confirmed uniprot=G5EDV0 insdc=CAB05719.1
W03G11.3	PPA26573	BRH	wormpep=CE37417 gene=WBGene00012225 status=Confirmed uniprot=P49713 insdc=CAA91546.2 product="Putative alpha-L-fucosidase"
F08A8.1a	PPA23768	BRH	wormpep=CE17633 gene=WBGene00008564 locus=acox-1.1 status=Confirmed uniprot=O62140 insdc=CAB16867.1 product="Acyl-coenzyme A oxidase"
F53G2.7	ppa_stranded_DN31289_c0_g1_i1	BRH	wormpep=CE31957 gene=WBGene00018769 locus=mnat-1 status=Confirmed uniprot=O17245 insdc=CCD71696.1
K09F5.5	PPA01230	best	wormpep=CE35742 gene=WBGene00019584 locus=set-12 status=Partially_confirmed uniprot=Q21404 insdc=CCD67568.1 product="Histone-lysine N-methyltransferase"
Y39C12A.7	ppa_stranded_DN48675_c0_g1_i1	best	wormpep=CE45415 gene=WBGene00012709 locus=sre-15 status=Partially_confirmed uniprot=Q9U2L3 insdc=CAB60493.4 product="7TM GPCR	serpentine receptor class e (Sre)"
F53H1.3a	PPA06452	BRH	wormpep=CE31538 gene=WBGene00018777 status=Confirmed uniprot=O45074 insdc=CCD71735.1
F15A4.12	PPA21357	BRH	wormpep=CE23656 gene=WBGene00044322 locus=tag-280 status=Confirmed uniprot=Q9U3J2 insdc=CAB54222.1
F54E2.9	PPA40782	BRH	wormpep=CE51127 gene=WBGene00268206 status=Partially_confirmed uniprot=A0A0M7RFA1 insdc=CUR30037.1
F33H1.3	PPA42861	BRH	wormpep=CE01569 gene=WBGene00009364 status=Confirmed uniprot=Q09556 insdc=CAA88698.1
T18D3.7a	PPA37079	BRH	wormpep=CE47649 gene=WBGene00011824 status=Partially_confirmed uniprot=I2HAB1 insdc=CCH63818.1
Y71G12B.25a	PPA32739	BRH	wormpep=CE44015 gene=WBGene00022160 status=Confirmed uniprot=Q95XM8 insdc=CCD67989.1
Y50D7A.10	ppa_stranded_DN31662_c1_g2_i1	BRH	wormpep=CE39439 gene=WBGene00021758 status=Confirmed uniprot=Q8IAA5 insdc=CCD73797.1
Y102A5C.18	PPA08049	BRH	wormpep=CE20390 gene=WBGene00001161 locus=efl-1 status=Confirmed uniprot=G5EF11 insdc=CAA20948.1
F53C11.7	PPA34326	BRH	wormpep=CE24997 gene=WBGene00009976 locus=swan-2 status=Confirmed uniprot=Q93759 insdc=CAB02116.2
B0393.9b	ppa_stranded_DN24605_c0_g2_i3	BRH	wormpep=CE41346 gene=WBGene00044636 status=Confirmed uniprot=A7LPF5 insdc=CAO82014.1
T10H4.9	UMM-S10-65.27-mRNA-1_frag	best	wormpep=CE34596 gene=WBGene00005942 locus=srx-51 status=Partially_confirmed uniprot=O45779 insdc=CAB03338.2 product="7TM GPCR	serpentine receptor class x (Srx)"
F31D5.3b	PPA21299	BRH	wormpep=CE19828 gene=WBGene00006495 locus=cpna-1 status=Confirmed uniprot=H2KYS8 insdc=CCD64643.1 product="Copine family protein 1"
H20J04.2	PPA39503	BRH	wormpep=CE27187 gene=WBGene00019217 locus=athp-2 status=Partially_confirmed uniprot=Q9N5L9 insdc=CCD61677.1
F39G3.6	PPA01897	best	wormpep=CE47136 gene=WBGene00018211 locus=oac-24 status=Partially_confirmed uniprot=O16269 insdc=CCD65246.2
F52B5.3	ppa_stranded_DN29408_c0_g1_i1	BRH	wormpep=CE05718 gene=WBGene00009922 status=Confirmed uniprot=Q20644 insdc=CAA99855.1
D1037.5	ppa_stranded_DN29540_c0_g2_i1	best	wormpep=CE44106 gene=WBGene00017026 locus=ipla-4 status=Partially_confirmed uniprot=Q9TYS0 insdc=CCD68353.1
C35E7.10a	PPA10322	best	wormpep=CE17523 gene=WBGene00016462 status=Confirmed uniprot=H2KZ80 insdc=CCD66816.1 product="Tyrosine-protein kinase"
C04E6.6	ppa_stranded_DN23794_c0_g1_i4	BRH	wormpep=CE34652 gene=WBGene00001698 locus=grd-9 status=Partially_confirmed uniprot=O01465 insdc=CCD62894.1
F31E3.1	ppa_stranded_DN24595_c0_g2_i1	BRH	wormpep=CE01241 gene=WBGene00000443 locus=ceh-20 status=Confirmed uniprot=P41779 insdc=CCD63401.1 product="Homeobox protein ceh-20"
K07E3.8	PPA14513	BRH	wormpep=CE34578 gene=WBGene00006890 locus=vem-1 status=Confirmed uniprot=Q7YZW5 insdc=CCD62520.1 product="Protein vem-1"
T25C8.2	ppa_stranded_DN30977_c1_g3_i3	best	wormpep=CE16463 gene=WBGene00000067 locus=act-5 status=Confirmed uniprot=O45815 insdc=CAB05817.1 product="Actin-5"
F13G3.5a	PPA12057	BRH	wormpep=CE47972 gene=WBGene00008765 locus=ttx-7 status=Confirmed uniprot=Q19420 insdc=CAA95791.4 product="Inositol monophosphatase ttx-7"
F23H11.4a	Contig11-snapTAU.554	BRH	wormpep=CE09612 gene=WBGene00017760 status=Confirmed uniprot=H2KZV4 insdc=CCD69945.1
F54E2.6	PPA12612	best	wormpep=CE17110 gene=WBGene00018826 locus=srt-34 status=Predicted uniprot=Q9TXJ9 insdc=CCD71808.1 product="7TM GPCR	serpentine receptor class t (Srt)"
F41H8.2	PPA18371	best	wormpep=CE35306 gene=WBGene00018313 status=Partially_confirmed uniprot=Q9UAQ0 insdc=CCD71070.1
ZK546.15	PPA02869	BRH	wormpep=CE36075 gene=WBGene00006619 locus=try-1 status=Confirmed uniprot=Q23528 insdc=CCD73226.1
F43E2.4	PPA06384	BRH	wormpep=CE51253 gene=WBGene00001812 locus=haf-2 status=Confirmed uniprot=O02086 insdc=CCD63543.2
F55C5.7a	PPA37693	BRH	wormpep=CE31961 gene=WBGene00010096 locus=rskd-1 status=Confirmed uniprot=Q20821 insdc=CAB01572.2
Y75B8A.22	ppa_stranded_DN16776_c0_g2_i1	BRH	wormpep=CE23033 gene=WBGene00006571 locus=tim-1 status=Confirmed uniprot=G5EDN3 insdc=CAA22106.3 product="Protein timeless homolog"
Y71H9A.3	PPA21772	best	wormpep=CE22957 gene=WBGene00006066 locus=sto-4 status=Confirmed uniprot=Q22165 insdc=CAB82215.1 product="Stomatin-4"
M142.4	PPA09930	BRH	wormpep=CE12432 gene=WBGene00006873 locus=vab-7 status=Confirmed uniprot=Q93899 insdc=CAA97809.1 product="Homeobox protein vab-7"
R07G3.6	PPA33821	BRH	wormpep=CE50739 gene=WBGene00003888 locus=osm-8 status=Confirmed uniprot=Q09423 insdc=CCD70517.2 product="Osmotic avoidance abnormal protein 8"
Y102A11A.8	PPA09214	BRH	wormpep=CE27227 gene=WBGene00022418 locus=igcm-4 status=Confirmed uniprot=Q95XJ7 insdc=CCD71592.1
R13D11.3	PPA18371	best	wormpep=CE45840 gene=WBGene00020057 status=Predicted uniprot=F0IWT0 insdc=CCD71090.1
C46H3.2a	PPA23577	BRH	wormpep=CE51728 gene=WBGene00016725 status=Partially_confirmed uniprot=Q18662 insdc=CCD65700.2
Y55B1BR.4	ppa_stranded_DN29171_c0_g1_i2	BRH	wormpep=CE29125 gene=WBGene00021914 locus=magu-1 status=Confirmed uniprot=Q95XW5 insdc=CCD69159.1
T03D8.1d	PPA09509	BRH	wormpep=CE42883 gene=WBGene00003830 locus=num-1 status=Partially_confirmed uniprot=B5BM46 insdc=CAR31500.1 product="Numb-related protein 1"
T04D3.4a	PPA41199	best	wormpep=CE34497 gene=WBGene00001555 locus=gcy-35 status=Confirmed uniprot=O02298 insdc=CAB03288.2 product="Soluble guanylate cyclase gcy-35"
C04F6.5	PPA19559	BRH	wormpep=CE45036 gene=WBGene00000990 locus=dhs-27 status=Confirmed uniprot=Q11177 insdc=CCD63032.1 product="Uncharacterized oxidoreductase dhs-27"
T22F3.4a	PPA31004	best	wormpep=CE13968 gene=WBGene00004422 locus=rpl-11.1 status=Confirmed uniprot=Q94300 insdc=CCD70900.1 product="60S ribosomal protein L11-1"
Y57A10A.35	PPA14015	best	wormpep=CE35113 gene=WBGene00013272 locus=aqp-12 status=Partially_confirmed uniprot=Q7YWQ1 insdc=CAE18006.1
ZC53.7	ppa_stranded_DN29474_c0_g2_i7	best	wormpep=CE07589 gene=WBGene00004352 locus=rgs-9 status=Confirmed uniprot=Q23376 insdc=CCD61690.1 product="Regulator of G-protein signaling rgs-9"
T13A10.12	PPA38425	best	wormpep=CE07493 gene=WBGene00005743 locus=srv-32 status=Partially_confirmed uniprot=Q22450 insdc=CCD72065.1 product="7TM GPCR	serpentine receptor class v (Srv)"
F35C8.1	Contig1-snapTAU.41	best	wormpep=CE45672 gene=WBGene00018034 locus=sek-5 status=Partially_confirmed uniprot=Q58AU7 insdc=CCD62792.1
Y71F9B.7	PPA11742	best	wormpep=CE22877 gene=WBGene00004043 locus=plk-2 status=Confirmed uniprot=Q9N2L7 insdc=CCD70415.1 product="Serine\/threonine-protein kinase plk-2"
F55A11.3	ppa_stranded_DN26410_c0_g4_i1	BRH	wormpep=CE05945 gene=WBGene00004768 locus=sel-11 status=Confirmed uniprot=Q20798 insdc=CAA96657.1 product="E3 ubiquitin-protein ligase hrd-1"
F09F3.5	ppa_stranded_DN27168_c0_g1_i2	BRH	wormpep=CE20661 gene=WBGene00008627 locus=hpx-2 status=Partially_confirmed uniprot=P90820 insdc=CAB02910.1
T03E6.7a	PPA09701	BRH	wormpep=CE16333 gene=WBGene00000776 locus=cpl-1 status=Confirmed uniprot=O45734 insdc=CAB07275.1
Y37A1B.2b	PPA17272	BRH	wormpep=CE32245 gene=WBGene00003086 locus=lst-4 status=Confirmed uniprot=Q8I4E2 insdc=CAA19487.2 product="Sorting nexin lst-4"
E01H11.1c	PPA20619	BRH	wormpep=CE30929 gene=WBGene00004033 locus=pkc-2 status=Partially_confirmed uniprot=P90980 insdc=CCD65289.1 product="Protein kinase C-like 2"
C06G3.7a	PPA08842	BRH	wormpep=CE34250 gene=WBGene00015553 locus=trxr-1 status=Confirmed uniprot=Q17745 insdc=CCD83555.1 product="Thioredoxin reductase 1"
T26A8.2	PPA42888	BRH	wormpep=CE43769 gene=WBGene00020825 locus=tmem-231 status=Partially_confirmed uniprot=Q22804 insdc=CCD73162.1
ZK418.4	ppa_stranded_DN23773_c0_g2_i1	BRH	wormpep=CE25690 gene=WBGene00003022 locus=lin-37 status=Confirmed uniprot=Q23482 insdc=CCD61624.1
K06C4.10	PPA06990	best	wormpep=CE03252 gene=WBGene00001892 locus=his-18 status=Confirmed uniprot=P62784 insdc=CCD72370.1 product="Histone H4"
T16H12.4	ppa_stranded_DN29561_c0_g1_i4	BRH	wormpep=CE29053 gene=WBGene00011814 locus=gtf-2H2C status=Confirmed uniprot=P34567 insdc=CAA83139.3 product="General transcription factor IIH subunit 2"
F47G9.3	PPA45454	BRH	wormpep=CE39504 gene=WBGene00009830 locus=cutl-18 status=Confirmed uniprot=G5EBR9 insdc=CAA98485.2
F07F6.9	PPA28039	best	wormpep=CE36528 gene=WBGene00006005 locus=srx-114 status=Partially_confirmed uniprot=Q8WQF6 insdc=CCD68752.1 product="7TM GPCR	serpentine receptor class x (Srx)"
W04C9.3	PPA12041	BRH	wormpep=CE34388 gene=WBGene00021025 locus=cutl-13 status=Confirmed uniprot=Q9TZE2 insdc=CCD73389.1
K07H8.8	PPA19622	best	wormpep=CE52946 gene=WBGene00019508 status=Partially_confirmed uniprot=O45177 insdc=CCD70606.2
F47B3.1	PPA33825	best	wormpep=CE10616 gene=WBGene00018525 status=Predicted uniprot=O01555 insdc=CCD70216.1 product="Tyrosine-protein phosphatase"
Y10G11A.2b	PPA33956	BRH	wormpep=CE40526 gene=WBGene00012424 locus=dlc-3 status=Partially_confirmed uniprot=A0AAC1 insdc=CAL63993.1 product="Dynein light chain"
F56H6.12	PPA01897	best	wormpep=CE25912 gene=WBGene00010172 locus=oac-36 status=Partially_confirmed uniprot=O45590 insdc=CAB04501.2
F13D11.4	PPA34925	BRH	wormpep=CE37632 gene=WBGene00017429 status=Confirmed uniprot=Q19391 insdc=CCD69458.1
T05A7.10	PPA26317	best	wormpep=CE37986 gene=WBGene00043986 locus=fut-5 status=Confirmed uniprot=G5EE06 insdc=CCD69228.1 product="Alpha-(1	3)-fucosyltransferase fut-5"
F41C3.11	ppa_stranded_DN16220_c0_g1_i1	BRH	wormpep=CE37372 gene=WBGene00018275 status=Confirmed uniprot=Q20261 insdc=CCD65865.1
R186.5b	ppa_stranded_DN28428_c0_g1_i2	BRH	wormpep=CE52782 gene=WBGene00004793 locus=shw-3 status=Partially_confirmed uniprot=A0A3B1E007 insdc=VAY52532.1
F48E8.7a	ppa_stranded_DN23497_c0_g1_i3	BRH	wormpep=CE28404 gene=WBGene00018613 locus=skpt-1 status=Confirmed uniprot=Q09397 insdc=CCD71514.1
F47G4.3	PPA10306	best	wormpep=CE18701 gene=WBGene00009824 locus=gpdh-1 status=Confirmed uniprot=Q9XTS4 insdc=CAB16310.1 product="Glycerol-3-phosphate dehydrogenase [NAD(+)]"
F47A4.1b	PPA19885	BRH	wormpep=CE31524 gene=WBGene00009799 locus=lgc-47 status=Confirmed uniprot=G5EEX8 insdc=CAD44128.1
R07B1.2	PPA09205	best	wormpep=CE26722 gene=WBGene00002270 locus=lec-7 status=Partially_confirmed uniprot=Q09605 insdc=CAA88540.2 product="Probable galaptin lec-7"
M01E5.6	PPA25409	best	wormpep=CE12286 gene=WBGene00010808 locus=sepa-1 status=Confirmed uniprot=G5EC37 insdc=CAB07643.1 product="Protein sepa-1"
H24G06.1a	PPA14065	BRH	wormpep=CE52314 gene=WBGene00019237 status=Confirmed uniprot=H2L0C5 insdc=CCD72428.2
C26B9.3	PPA36988	BRH	wormpep=CE29187 gene=WBGene00016133 status=Confirmed uniprot=Q18200 insdc=CCD65710.1
F40H6.4	PPA13183	best	wormpep=CE01281 gene=WBGene00006547 locus=tbx-11 status=Partially_confirmed uniprot=Q20257 insdc=CCD63187.1 product="Putative T-box protein 11"
ZC8.1	PPA10139	BRH	wormpep=CE07577 gene=WBGene00022498 locus=hsd-2 status=Confirmed uniprot=Q23086 insdc=CCD73127.1
Y48C3A.17a	PPA00217	BRH	wormpep=CE24382 gene=WBGene00001162 locus=efl-2 status=Partially_confirmed uniprot=Q9U289 insdc=CAB60421.1
Y39G8B.4	ppa_stranded_DN48675_c0_g1_i1	best	wormpep=CE38886 gene=WBGene00012725 locus=sre-47 status=Predicted uniprot=Q9U2J1 insdc=CAB60340.3 product="7TM GPCR	serpentine receptor class e (Sre)"
Y41G9A.1	PPA43304	BRH	wormpep=CE28361 gene=WBGene00003885 locus=osm-5 status=Confirmed uniprot=G5ED37 insdc=CCD74417.1
F41H8.1	PPA18371	best	wormpep=CE19868 gene=WBGene00018312 status=Partially_confirmed uniprot=Q9UAQ1 insdc=CCD71069.1
Y106G6H.1	PPA01212	BRH	wormpep=CE20411 gene=WBGene00013716 status=Confirmed uniprot=Q9U301 insdc=CAB63336.1
Y105E8A.5	PPA05741	BRH	wormpep=CE25181 gene=WBGene00000241 locus=bbs-1 status=Partially_confirmed uniprot=Q9NEZ7 insdc=CAC48119.1 product="Bardet-Biedl syndrome 1 protein homolog"
Y77E11A.16	PPA22955	BRH	wormpep=CE38916 gene=WBGene00044464 status=Partially_confirmed uniprot=Q3V5K2 insdc=CCD72603.1
F29G9.5	PPA42106	BRH	wormpep=CE09799 gene=WBGene00004502 locus=rpt-2 status=Confirmed uniprot=O16368 insdc=CCD64135.1 product="Probable 26S proteasome regulatory subunit 4"
R05F9.8	PPA42519	best	wormpep=CE04811 gene=WBGene00003431 locus=msp-33 status=Confirmed uniprot=P53019 insdc=CCD69276.1 product="Major sperm protein 33"
M01E5.3c	PPA24947	BRH	wormpep=CE40981 gene=WBGene00010806 status=Confirmed uniprot=A5JYZ2 insdc=CAN86626.1
K08E7.2	ppa_stranded_DN36173_c0_g1_i1	BRH	wormpep=CE23864 gene=WBGene00002002 locus=hsb-1 status=Confirmed uniprot=Q9U3B7 insdc=CAB01233.2
F25B5.5	PPA40052	BRH	wormpep=CE01922 gene=WBGene00017776 status=Confirmed uniprot=Q09316 insdc=CCD68781.1 product="CDK5RAP1-like protein"
C45G9.13	PPA31235	BRH	wormpep=CE30632 gene=WBGene00016684 locus=nlp-43 status=Confirmed uniprot=Q8MNU5 insdc=CCD67402.1
C14F11.1a	PPA06531	BRH	wormpep=CE02477 gene=WBGene00015778 locus=got-2.2 status=Confirmed uniprot=Q17994 insdc=CCD64538.1 product="Aspartate aminotransferase"
Y51A2D.15a	PPA28923	BRH	wormpep=CE46096 gene=WBGene00013082 locus=grdn-1 status=Confirmed uniprot=F3Y5P4 insdc=CCA65668.1 product="Girdin homolog"
T19H5.1b	ppa_stranded_DN283_c0_g1_i1	best	wormpep=CE50123 gene=WBGene00011846 locus=chil-25 status=Partially_confirmed uniprot=A0A0K3AUR1 insdc=CTQ86535.1
F42A10.6	ppa_stranded_DN20288_c0_g3_i1	BRH	wormpep=CE01297 gene=WBGene00018342 status=Confirmed uniprot=Q20311 insdc=CCD65316.1
R06A4.9a	PPA35594	best	wormpep=CE48769 gene=WBGene00011051 locus=pfs-2 status=Confirmed uniprot=U4PCM1 insdc=CDH93484.1
F46G10.1a	ppa_stranded_DN4188_c1_g1_i1	BRH	wormpep=CE41319 gene=WBGene00009796 status=Confirmed uniprot=Q20476 insdc=CAA90542.3
M18.1a	PPA02732	best	wormpep=CE06193 gene=WBGene00000703 locus=col-129 status=Confirmed uniprot=Q21556 insdc=CAA92826.1
F37B1.8	PPA30653	best	wormpep=CE09995 gene=WBGene00001767 locus=gst-19 status=Partially_confirmed uniprot=Q93701 insdc=CAB02294.1
Y57G11C.38a	ppa_stranded_DN27301_c0_g2_i1	BRH	wormpep=CE32082 gene=WBGene00013327 status=Confirmed uniprot=Q8I4C2 insdc=CAD56260.1
Y73B6BL.26b	PPA11666	BRH	wormpep=CE49460 gene=WBGene00022247 locus=lgc-10 status=Partially_confirmed uniprot=V6CJ96 insdc=CDK13505.1
ZK84.1	PPA35555	BRH	wormpep=CE02924 gene=WBGene00022649 status=Confirmed uniprot=Q23635 insdc=CCD73326.1
H24K24.4a	ppa_stranded_DN23690_c0_g1_i1	BRH	wormpep=CE36942 gene=WBGene00019241 locus=trm-2A status=Confirmed uniprot=Q9N5L0 insdc=CCD72437.1
Y39G8B.2	PPA09489	best	wormpep=CE24244 gene=WBGene00012723 status=Confirmed uniprot=Q9U2J5 insdc=CAB60336.1
K11E8.1r	PPA26976	BRH	wormpep=CE45912 gene=WBGene00006779 locus=unc-43 status=Partially_confirmed uniprot=G5EDZ5 insdc=CCA65586.1 product="Calcium\/calmodulin-dependent protein kinase type II"
C43H6.8	ppa_stranded_DN33948_c0_g1_i1	BRH	wormpep=CE06959 gene=WBGene00001959 locus=hlh-15 status=Confirmed uniprot=Q18590 insdc=CCD67185.1
C41G6.10	PPA02872	best	wormpep=CE23586 gene=WBGene00005537 locus=sri-25 status=Partially_confirmed uniprot=O17658 insdc=CAB02830.2 product="7TM GPCR	serpentine chemoreceptor class i (Sri)"
Y17D7B.1	PPA34589	best	wormpep=CE40151 gene=WBGene00012449 locus=nhr-231 status=Partially_confirmed uniprot=O45910 insdc=CAA16299.2
F39B2.4b	PPA06477	BRH	wormpep=CE28024 gene=WBGene00006349 locus=sur-2 status=Confirmed uniprot=Q10669 insdc=CAB07394.2 product="Mediator of RNA polymerase II transcription subunit 23"
C54D10.13	ppa_stranded_DN19240_c0_g2_i1	BRH	wormpep=CE40929 gene=WBGene00045400 status=Confirmed uniprot=A5JYT8 insdc=CAN86615.1
K04F1.16	PPA28423	best	wormpep=CE26374 gene=WBGene00005231 locus=srh-5 status=Partially_confirmed uniprot=Q9TXK5 insdc=CCD72647.1 product="7TM GPCR	serpentine receptor class h (Srh)"
F13B10.1f	ppa_stranded_DN30471_c0_g1_i1	BRH	wormpep=CE50709 gene=WBGene00006575 locus=tir-1 status=Confirmed uniprot=Q5I9W0 insdc=CTQ86566.1 product="Sterile alpha and TIR motif-containing protein tir-1"
F43G9.3	PPA39971	BRH	wormpep=CE10358 gene=WBGene00009666 locus=slc-25A42 status=Confirmed uniprot=Q93717 insdc=CAB02107.1
Y70G10A.2	PPA12401	best	wormpep=CE43645 gene=WBGene00013498 status=Partially_confirmed uniprot=Q9XWC4 insdc=CAA21752.2
C14A6.1	PPA04072	best	wormpep=CE18493 gene=WBGene00007565 locus=clec-48 status=Confirmed uniprot=Q9XVE1 insdc=CAB03881.1
K02G10.5d	ppa_stranded_DN25070_c0_g1_i1	BRH	wormpep=CE49721 gene=WBGene00019346 status=Partially_confirmed uniprot=X5LQ17 insdc=CDO41131.1 product="Solute carrier organic anion transporter family member"
R13A5.3	ppa_stranded_DN30060_c0_g1_i2	BRH	wormpep=CE01375 gene=WBGene00020047 locus=ttr-32 status=Confirmed uniprot=Q95Y92 insdc=CCD63599.1
C01B10.11	PPA13577	BRH	wormpep=CE38583 gene=WBGene00044294 status=Confirmed uniprot=Q3Y3Z9 insdc=CCD62339.1
T05A7.3	PPA36768	best	wormpep=CE04889 gene=WBGene00020221 status=Confirmed uniprot=Q22206 insdc=CCD69221.1
K09C6.7b	PPA01034	best	wormpep=CE35338 gene=WBGene00019561 status=Confirmed uniprot=O16939 insdc=CCD71083.1
Y50D7A.1	ppa_stranded_DN30960_c7_g8_i1	BRH	wormpep=CE44131 gene=WBGene00021751 status=Confirmed uniprot=Q9N3K6 insdc=CCD73801.1
F20D12.4	isototal.1253.3	BRH	wormpep=CE04434 gene=WBGene00017643 locus=czw-1 status=Confirmed uniprot=Q19642 insdc=CCD67719.1 product="Centromere\/kinetochore protein zw10 homolog"
C46H11.6	PPA21678	BRH	wormpep=CE08788 gene=WBGene00016730 status=Confirmed uniprot=Q9GYJ7 insdc=CCD66221.1
Y9C2UA.1c	PPA17120	best	wormpep=CE43361 gene=WBGene00012421 status=Partially_confirmed uniprot=G5EDR4 insdc=CAT01104.1
F55G1.13	PPA19742	best	wormpep=CE47348 gene=WBGene00018906 locus=egas-4 status=Partially_confirmed uniprot=Q20852 insdc=CCD69400.2
K07A12.7	ppa_stranded_DN23487_c0_g1_i1	BRH	wormpep=CE25935 gene=WBGene00010624 locus=mrps-15 status=Confirmed uniprot=Q9NAP9 insdc=CAB97235.1 product="28S ribosomal protein S15	mitochondrial"
C01G12.5	PPA14265	best	wormpep=CE15574 gene=WBGene00007245 status=Partially_confirmed uniprot=O45236 insdc=CAB03815.1
R09A8.5	ppa_stranded_DN11375_c0_g1_i1	BRH	wormpep=CE03541 gene=WBGene00011154 status=Confirmed uniprot=Q21856 insdc=CAA92007.1
M199.5a	PPA17761	best	wormpep=CE33807 gene=WBGene00000708 locus=col-135 status=Partially_confirmed uniprot=Q86D04 insdc=CAD89749.1
F47C10.1	ppa_stranded_DN26253_c0_g1_i1	best	wormpep=CE50214 gene=WBGene00018539 locus=nhr-185 status=Partially_confirmed uniprot=O01559 insdc=CCD64883.2
ZK484.4a	ppa_stranded_DN17801_c0_g2_i1	BRH	wormpep=CE27354 gene=WBGene00022750 status=Partially_confirmed uniprot=Q95X55 insdc=CCD65800.1
Y39A1A.11a	PPA17456	best	wormpep=CE51615 gene=WBGene00000974 locus=dhs-11 status=Confirmed uniprot=A0A163UT65 insdc=SAP35543.1
F46C5.8	PPA16028	BRH	wormpep=CE03349 gene=WBGene00009783 locus=rer-1 status=Confirmed uniprot=P52879 insdc=CAA91047.1 product="Protein RER1 homolog"
Y63D3A.7	PPA42102	BRH	wormpep=CE39300 gene=WBGene00013406 status=Confirmed uniprot=Q9XWG2 insdc=CAA21708.2
B0207.11	PPA42514	BRH	wormpep=CE44877 gene=WBGene00015034 status=Confirmed uniprot=O01434 insdc=CCD61327.1
Y106G6E.5b	PPA08556	BRH	wormpep=CE20409 gene=WBGene00000426 locus=ced-12 status=Confirmed uniprot=V5Z1T2 insdc=CAA21731.1 product="Cell death abnormality protein 12"
C09H6.3	PPA11227	BRH	wormpep=CE15611 gene=WBGene00003136 locus=mau-2 status=Confirmed uniprot=O17581 insdc=CAB03867.1 product="Maternal uncoordinated protein 2"
F59A3.9	ppa_stranded_DN31694_c3_g2_i8	best	wormpep=CE11432 gene=WBGene00019082 locus=pup-3 status=Partially_confirmed uniprot=P91361 insdc=CCD63902.1
R08D7.2	ppa_stranded_DN25314_c0_g1_i1	BRH	wormpep=CE00290 gene=WBGene00011143 locus=rpap-2 status=Confirmed uniprot=P30641 insdc=CAA78048.1 product="Putative RNA polymerase II subunit B1 CTD phosphatase rpap-2"
C36B1.12c	PPA16769	best	wormpep=CE38291 gene=WBGene00007979 locus=imp-1 status=Confirmed uniprot=Q564X0 insdc=CAI79138.1
Y40G12A.1	ppa_stranded_DN20925_c0_g1_i1	best	wormpep=CE30001 gene=WBGene00006723 locus=ubh-3 status=Confirmed uniprot=Q965V9 insdc=CCD71322.1 product="Ubiquitin carboxyl-terminal hydrolase"
F52E4.1a	PPA23761	BRH	wormpep=CE07269 gene=WBGene00018701 locus=pccb-1 status=Confirmed uniprot=Q20676 insdc=CCD66477.1
H05L14.1	PPA21640	BRH	wormpep=CE16168 gene=WBGene00010366 status=Confirmed uniprot=G5EEA3 insdc=CAB16921.1
C31E10.7	ppa_stranded_DN16353_c0_g2_i1	BRH	wormpep=CE37487 gene=WBGene00007848 locus=cytb-5.1 status=Confirmed uniprot=Q93315 insdc=CAB01732.2
F58G11.1a	PPA39062	BRH	wormpep=CE11400 gene=WBGene00010279 locus=letm-1 status=Confirmed uniprot=Q9XVM0 insdc=CAB03150.1
C25H3.3	PPA05072	best	wormpep=CE32140 gene=WBGene00016112 status=Confirmed uniprot=Q18187 insdc=CCD65053.1
F46F6.4a	ppa_stranded_DN28423_c0_g1_i3	BRH	wormpep=CE40388 gene=WBGene00001122 locus=dyf-6 status=Confirmed uniprot=Q0G838 insdc=CAL36517.1 product="Intraflagellar transport protein 46 homolog"
Y73F4A.1	PPA35701	best	wormpep=CE20367 gene=WBGene00013514 status=Confirmed uniprot=Q9XWC2 insdc=CAA21755.1 product="DOMON domain-containing protein Y73F4A.1"
R08D7.3	isototal.2325.1	BRH	wormpep=CE00291 gene=WBGene00001227 locus=eif-3.D status=Confirmed uniprot=P30642 insdc=CAA78049.1 product="Eukaryotic translation initiation factor 3 subunit D"
M117.2a	ppa_stranded_DN29292_c0_g1_i1	best	wormpep=CE06200 gene=WBGene00003920 locus=par-5 status=Confirmed uniprot=P41932 insdc=CAA98138.1 product="14-3-3-like protein 1"
Y56A3A.22	PPA07554	BRH	wormpep=CE26190 gene=WBGene00013239 status=Confirmed uniprot=Q9U237 insdc=CAB60503.2
C48A7.1b	PPA02140	BRH	wormpep=CE31165 gene=WBGene00001187 locus=egl-19 status=Confirmed uniprot=Q8MQA1 insdc=CCD62066.1 product="Voltage-dependent L-type calcium channel subunit alpha"
ZK858.5	ppa_stranded_DN31217_c2_g5_i9	BRH	wormpep=CE34235 gene=WBGene00014118 status=Confirmed uniprot=Q94421 insdc=CAB02140.2 product="TM2 domain-containing protein ZK858.5"
C34D4.12a	ppa_stranded_DN16006_c0_g1_i2	BRH	wormpep=CE17506 gene=WBGene00000888 locus=cyn-12 status=Confirmed uniprot=Q18445 insdc=CCD66606.1 product="Peptidyl-prolyl cis-trans isomerase"
Y59A8A.1	PPA09546	BRH	wormpep=CE26200 gene=WBGene00000813 locus=csn-1 status=Confirmed uniprot=Q9GS00 insdc=CAC14399.1 product="COP9 signalosome complex subunit 1"
F41E6.9	PPA26958	BRH	wormpep=CE10260 gene=WBGene00018290 locus=vps-60 status=Confirmed uniprot=O16458 insdc=CCD64086.1
C42C1.4a	PPA32566	BRH	wormpep=CE16910 gene=WBGene00016582 locus=vps-8 status=Confirmed uniprot=A3QMB3 insdc=CAM36345.1
T09E11.10	PPA11578	best	wormpep=CE13515 gene=WBGene00011659 status=Partially_confirmed uniprot=O02310 insdc=CAB03537.1 product="Hexosyltransferase"
E02H1.5	ppa_stranded_DN25334_c0_g1_i3	BRH	wormpep=CE01540 gene=WBGene00008457 status=Confirmed uniprot=Q09526 insdc=CAA87380.1
F22A3.3b	PPA16457	BRH	wormpep=CE52723 gene=WBGene00001619 locus=glr-8 status=Partially_confirmed uniprot=A0A3B1E9Z6 insdc=VAY52588.1
F56D1.2	ppa_stranded_DN29478_c0_g1_i2	BRH	wormpep=CE01970 gene=WBGene00018960 locus=ilcr-2 status=Confirmed uniprot=Q10128 insdc=CCD68955.1 product="Interleukin cytokine receptor-related protein 2"
K03E6.3	ppa_stranded_DN28718_c0_g1_i5	BRH	wormpep=CE30288 gene=WBGene00003565 locus=ncs-3 status=Confirmed uniprot=Q95ZR9 insdc=CCD62861.1
M153.2	PPA21719	BRH	wormpep=CE36657 gene=WBGene00010925 status=Confirmed uniprot=Q21545 insdc=CAA91944.2
C01G10.8	PPA09444	BRH	wormpep=CE07817 gene=WBGene00007235 locus=ahsa-1 status=Confirmed uniprot=Q93168 insdc=CAB02710.1
Y66H1B.4	PPA00751	BRH	wormpep=CE20348 gene=WBGene00004981 locus=spl-1 status=Confirmed uniprot=Q9Y194 insdc=CCD69676.1 product="Sphingosine-1-phosphate lyase"
T05A7.5	PPA26317	BRH	wormpep=CE32206 gene=WBGene00020222 locus=fut-6 status=Confirmed uniprot=G5EEE1 insdc=CCD69223.1 product="Alpha-(1	3)-fucosyltransferase fut-6"
W04B5.5	ppa_stranded_DN21753_c0_g2_i2	BRH	wormpep=CE20142 gene=WBGene00021022 status=Confirmed uniprot=Q9UA62 insdc=CCD68653.1
F47A4.2	PPA00650	BRH	wormpep=CE16058 gene=WBGene00001081 locus=dpy-22 status=Confirmed uniprot=Q20497 insdc=CAA90064.1 product="Mediator of RNA polymerase II transcription subunit 12"
F08G12.10	PPA27261	best	wormpep=CE26709 gene=WBGene00002124 locus=inx-2 status=Confirmed uniprot=Q9U3K5 insdc=CAB54206.2 product="Innexin-2"
F47B3.4	PPA06523	best	wormpep=CE10622 gene=WBGene00018528 status=Confirmed uniprot=O01553 insdc=CCD70219.1
C50B8.1	isopolya.730.2	BRH	wormpep=CE08881 gene=WBGene00008224 locus=slrp-1 status=Confirmed uniprot=Q18724 insdc=CAB01127.1
Y48B6A.13b	PPA22742	BRH	wormpep=CE22129 gene=WBGene00012984 status=Confirmed uniprot=Q9U294 insdc=CAB54454.1 product="Diphosphomevalonate decarboxylase"
C50F2.4	ppa_stranded_DN21728_c0_g1_i1	BRH	wormpep=CE08910 gene=WBGene00016838 status=Confirmed uniprot=P91177 insdc=CCD67771.1
K03A1.1	PPA12492	best	wormpep=CE03253 gene=WBGene00001914 locus=his-40 status=Partially_confirmed uniprot=K7ZUH9 insdc=CCD72545.2 product="Histone H3"
F12F6.7	PPA17813	BRH	wormpep=CE05595 gene=WBGene00008722 status=Confirmed uniprot=Q19366 insdc=CAA97785.1 product="Probable DNA polymerase delta small subunit"
F57B10.14	ppa_stranded_DN10666_c0_g2_i1	BRH	wormpep=CE31352 gene=WBGene00019007 locus=ucr-11 status=Confirmed uniprot=Q8MXI1 insdc=CCD71481.1
K08E4.5b	PPA31243	best	wormpep=CE48235 gene=WBGene00010669 locus=bath-37 status=Partially_confirmed uniprot=M1ZJY8 insdc=CCU83324.1
C08H9.12	ppa_stranded_DN283_c0_g1_i1	best	wormpep=CE02997 gene=WBGene00007471 locus=chil-6 status=Partially_confirmed uniprot=Q17836 insdc=CAA91149.1
C50F7.6a	PPA38724	BRH	wormpep=CE04244 gene=WBGene00016846 status=Confirmed uniprot=Q18750 insdc=CCD67454.1
M03A8.1	PPA20393	BRH	wormpep=CE04770 gene=WBGene00000991 locus=dhs-28 status=Confirmed uniprot=Q21481 insdc=CCD70982.1
R09D1.6	ppa_stranded_DN283_c0_g1_i1	best	wormpep=CE45546 gene=WBGene00011162 locus=chil-19 status=Partially_confirmed uniprot=Q21862 insdc=CAA93866.2
ZK354.5	PPA42519	best	wormpep=CE02806 gene=WBGene00003444 locus=msp-51 status=Confirmed uniprot=P53017 insdc=CCD70682.1 product="Major sperm protein 19\/31\/40\/45\/50\/51\/53\/59\/61\/65\/81\/113\/142"
F44F4.6	PPA30609	best	wormpep=CE01002 gene=WBGene00001626 locus=gly-1 status=Confirmed uniprot=G5ECK8 insdc=CAA85457.1
F07C4.13	PPA28375	best	wormpep=CE24881 gene=WBGene00005411 locus=srh-200 status=Predicted uniprot=P91219 insdc=CCD64303.1 product="7TM GPCR	serpentine receptor class h (Srh)"
F44B9.10	ppa_stranded_DN8947_c0_g1_i1	BRH	wormpep=CE30988 gene=WBGene00018411 status=Confirmed uniprot=Q8MQ50 insdc=CCD63453.1
F22E10.5a	ppa_stranded_DN26764_c0_g1_i1	BRH	wormpep=CE42295 gene=WBGene00009057 locus=cept-1 status=Confirmed uniprot=G5EC09 insdc=CAA91804.2
C39H7.1	PPA00698	BRH	wormpep=CE06942 gene=WBGene00016541 status=Confirmed uniprot=Q18553 insdc=CCD62218.1
F35G12.2	PPA09016	BRH	wormpep=CE31500 gene=WBGene00009440 locus=idhg-1 status=Confirmed uniprot=Q20049 insdc=CAA86325.2 product="Isocitrate dehydrogenase [NAD] subunit	mitochondrial"
K07G5.1	PPA11948	BRH	wormpep=CE51313 gene=WBGene00010641 locus=crml-1 status=Confirmed uniprot=Q21301 insdc=CAA95828.2
Y43C5A.6a	PPA42255	BRH	wormpep=CE29064 gene=WBGene00004297 locus=rad-51 status=Confirmed uniprot=Q95Q25 insdc=CAB61038.2 product="DNA repair protein RAD51 homolog"
C18E9.7	PPA28042	BRH	wormpep=CE52583 gene=WBGene00007687 status=Confirmed uniprot=Q18096 insdc=CAA93856.2
R10E11.3a	PPA19796	BRH	wormpep=CE41150 gene=WBGene00011216 locus=usp-46 status=Confirmed uniprot=P34547 insdc=CAB54286.2 product="Ubiquitin carboxyl-terminal hydrolase 46"
Y69E1A.4	PPA39253	best	wormpep=CE22811 gene=WBGene00013476 status=Confirmed uniprot=Q9XW33 insdc=CAA22262.1 product="Serine\/threonine-protein phosphatase"
Y47D3B.5b	PPA05272	BRH	wormpep=CE19178 gene=WBGene00006683 locus=twk-31 status=Confirmed uniprot=Q6EUT8 insdc=CAH04762.1
Y57G11C.20	PPA03044	BRH	wormpep=CE14964 gene=WBGene00013315 status=Predicted uniprot=O18244 insdc=CAB16521.1
Y54F10AM.1	UMM-S50-12.34-mRNA-1_truncated_curated	BRH	wormpep=CE43713 gene=WBGene00021848 locus=nhr-239 status=Confirmed uniprot=Q9BKZ8 insdc=CCD73831.1
C32E12.4	PPA27870	BRH	wormpep=CE41876 gene=WBGene00016330 status=Confirmed uniprot=Q95Q77 insdc=CCD61582.1
F46H5.11	PPA26319	best	wormpep=CE52743 gene=WBGene00303398 status=Partially_confirmed uniprot=A0A3B1DVW4 insdc=VAY52622.1
Y54H5A.3	PPA14507	BRH	wormpep=CE24459 gene=WBGene00021901 locus=rbm-42 status=Confirmed uniprot=Q9N394 insdc=CCD69850.1
C17E7.5	ppa_stranded_DN27389_c0_g1_i3	best	wormpep=CE08265 gene=WBGene00015900 locus=nhr-157 status=Predicted uniprot=O16388 insdc=CCD64870.1
C17E7.11	PPA21204	best	wormpep=CE25781 gene=WBGene00006260 locus=str-229 status=Partially_confirmed uniprot=O16396 insdc=CCD64877.1
C05G6.1	Contig126-snapTAU.24	BRH	wormpep=CE37476 gene=WBGene00015497 locus=nhr-76 status=Confirmed uniprot=Q65CM0 insdc=CCD63287.1
T10A3.1a	PPA00367	BRH	wormpep=CE30169 gene=WBGene00006750 locus=unc-10 status=Confirmed uniprot=Q22366 insdc=CCD71364.1 product="Rab-3-interacting molecule unc-10"
F15A2.4	PPA39177	best	wormpep=CE51300 gene=WBGene00005128 locus=srd-50 status=Predicted uniprot=Q19474 insdc=CAA94133.3 product="Serpentine receptor class delta-50"
T28D9.10a	PPA36090	BRH	wormpep=CE02065 gene=WBGene00004916 locus=snr-3 status=Confirmed uniprot=Q10013 insdc=CCD72707.1 product="Probable small nuclear ribonucleoprotein Sm D1"
T19C4.4	PPA36663	BRH	wormpep=CE33184 gene=WBGene00005197 locus=srg-40 status=Partially_confirmed uniprot=Q22572 insdc=CAA99919.2 product="Serpentine receptor class gamma"
Y95B8A.1	ppa_stranded_DN26406_c0_g2_i2	BRH	wormpep=CE52763 gene=WBGene00003548 locus=nas-30 status=Confirmed uniprot=Q9N2V2 insdc=CCD73556.2 product="Zinc metalloproteinase nas-30"
Y97E10AR.5	ppa_stranded_DN24000_c0_g2_i5	BRH	wormpep=CE26319 gene=WBGene00022400 locus=rpb-9 status=Partially_confirmed uniprot=Q965S0 insdc=CCD71182.1 product="DNA-directed RNA polymerase subunit"
Y111B2A.24	PPA25069	BRH	wormpep=CE43493 gene=WBGene00013742 locus=sas-1 status=Confirmed uniprot=Q9BHL0 insdc=CAC35853.2
R08H2.2	PPA06260	best	wormpep=CE16304 gene=WBGene00006147 locus=str-88 status=Predicted uniprot=O17996 insdc=CAB04639.1
T20B12.1	ppa_stranded_DN30943_c4_g4_i3	BRH	wormpep=CE41454 gene=WBGene00020600 locus=trd-1 status=Confirmed uniprot=P41842 insdc=CCD69079.1 product="Tetratricopeptide repeat-containing protein trd-1"
T21B10.3	ppa_stranded_DN29440_c0_g2_i1	BRH	wormpep=CE52205 gene=WBGene00011885 status=Confirmed uniprot=Q22624 insdc=CAA92693.3
ZC482.1	ppa_stranded_DN29652_c0_g3_i1	BRH	wormpep=CE33742 gene=WBGene00001512 locus=gab-1 status=Confirmed uniprot=O18276 insdc=CAB07719.3 product="Gamma-aminobutyric acid receptor subunit beta"
F27D4.8	PPA36901	BRH	wormpep=CE42104 gene=WBGene00077543 status=Confirmed uniprot=B0M0N0 insdc=CAP72369.1
C13B9.4a	PPA19772	BRH	wormpep=CE30860 gene=WBGene00015735 locus=pdfr-1 status=Confirmed uniprot=Q09460 insdc=CCD64378.1 product="Calcitonin receptor-like protein 1"
K10H10.10a	ppa_stranded_DN21348_c0_g1_i1	BRH	wormpep=CE34932 gene=WBGene00010765 status=Partially_confirmed uniprot=Q7YWX5 insdc=CAE17881.1
T03D3.6	PPA40569	best	wormpep=CE13078 gene=WBGene00005627 locus=srj-45 status=Predicted uniprot=O16982 insdc=CCD71816.1 product="7TM GPCR	serpentine receptor class j (Srj)"
T05B4.7	PPA10413	best	wormpep=CE51546 gene=WBGene00005881 locus=srw-134 status=Predicted uniprot=O16415 insdc=CCD70832.2 product="7TM GPCR	serpentine receptor class w (Srw)"
K06A1.4	PPA07855	BRH	wormpep=CE18017 gene=WBGene00003621 locus=nhr-22 status=Confirmed uniprot=Q09587 insdc=CCD72612.1 product="Nuclear hormone receptor family member nhr-22"
ZK484.6	PPA39961	best	wormpep=CE34458 gene=WBGene00022752 status=Confirmed uniprot=O44899 insdc=CCD65803.1
Y113G7B.23c	PPA35304	BRH	wormpep=CE47240 gene=WBGene00004203 locus=swsn-1 status=Partially_confirmed uniprot=H8ESF3 insdc=CCG28099.1
C41C4.10a	PPA21229	BRH	wormpep=CE37882 gene=WBGene00044049 locus=sfxn-5 status=Confirmed uniprot=Q5FC79 insdc=CAI46557.1 product="Sideroflexin-5"
B0365.1	PPA38220	best	wormpep=CE07719 gene=WBGene00007150 locus=acly-2 status=Confirmed uniprot=P90731 insdc=CAB02690.1 product="ATP-citrate synthase"
T22H6.3	PPA06260	best	wormpep=CE16441 gene=WBGene00006175 locus=str-124 status=Partially_confirmed uniprot=O18114 insdc=CAA90674.1
C37H5.5	PPA03886	BRH	wormpep=CE29708 gene=WBGene00016508 status=Confirmed uniprot=P91136 insdc=CCD66984.1 product="Nucleolar complex protein 3 homolog"
Y57G11C.15a	PPA38725	BRH	wormpep=CE14954 gene=WBGene00013311 locus=sec-61 status=Confirmed uniprot=O18239 insdc=CAB16516.1
E02C12.13	PPA11760	best	wormpep=CE37216 gene=WBGene00023485 locus=ttr-49 status=Confirmed uniprot=Q65ZI4 insdc=CCD68598.1
Y25C1A.11	PPA41365	best	wormpep=CE36336 gene=WBGene00005180 locus=srg-23 status=Partially_confirmed uniprot=Q9TYL6 insdc=CCD61990.1 product="Serpentine receptor class gamma"
E04D5.1a	PPA28719	BRH	wormpep=CE37820 gene=WBGene00008480 locus=eif-2A status=Confirmed uniprot=Q19052 insdc=CAA91279.2 product="Eukaryotic translation initiation factor 2A"
H08M01.1	PPA23705	best	wormpep=CE16170 gene=WBGene00010373 status=Confirmed uniprot=O45610 insdc=CAB07633.3
ZK652.5	PPA39805	BRH	wormpep=CE00451 gene=WBGene00000446 locus=ceh-23 status=Partially_confirmed uniprot=P34663 insdc=CCD62550.1 product="Homeobox protein ceh-23"
F35G12.6	PPA30611	BRH	wormpep=CE32651 gene=WBGene00003112 locus=mab-21 status=Confirmed uniprot=Q20054 insdc=CAA86330.2 product="Protein male abnormal 21"
C33H5.14b	PPA00558	best	wormpep=CE49492 gene=WBGene00016380 locus=ntp-1 status=Confirmed uniprot=Q18411 insdc=CDM63522.1 product="Nucleoside-triphosphatase ntp-1"
R11E3.8a	ppa_stranded_DN23219_c0_g1_i1	BRH	wormpep=CE29985 gene=WBGene00001058 locus=dpf-5 status=Confirmed uniprot=Q9TYX1 insdc=CCD72244.1
C53B7.7	UMM-S2838-12.11-mRNA-1_2	best	wormpep=CE35438 gene=WBGene00016896 locus=nep-4 status=Partially_confirmed uniprot=O45311 insdc=CCD67890.1
K11G12.7	PPA10595	best	wormpep=CE28345 gene=WBGene00000043 locus=acr-3 status=Confirmed uniprot=Q93149 insdc=CCD70799.1 product="Acetylcholine receptor subunit beta-type acr-3"
F20D12.5	PPA08895	BRH	wormpep=CE29767 gene=WBGene00017644 locus=exc-9 status=Confirmed uniprot=Q19641 insdc=CCD67720.1
F45E1.6	PPA12492	BRH	wormpep=CE01943 gene=WBGene00001945 locus=his-71 status=Confirmed uniprot=Q10453 insdc=CCD66641.1 product="Histone H3.3 type 1"
F25H9.5a	PPA16918	BRH	wormpep=CE09662 gene=WBGene00001496 locus=frm-10 status=Confirmed uniprot=O02254 insdc=CAB02995.1
F56F3.2a	PPA40193	BRH	wormpep=CE01015 gene=WBGene00003577 locus=ndg-4 status=Confirmed uniprot=G5EF61 insdc=CAA83607.1
T20F7.1	PPA27254	BRH	wormpep=CE44667 gene=WBGene00020630 status=Confirmed uniprot=O02169 insdc=CCD71068.1
C24A3.6	PPA22478	BRH	wormpep=CE24811 gene=WBGene00006672 locus=twk-18 status=Confirmed uniprot=Q18120 insdc=CCD65384.1 product="TWiK family of potassium channels protein 18"
Y71F9AL.17	PPA03920	BRH	wormpep=CE29136 gene=WBGene00022119 locus=copa-1 status=Confirmed uniprot=Q9N4H7 insdc=CCD73511.1 product="Coatomer subunit alpha"
C27A2.7	ppa_stranded_DN26206_c0_g1_i2	BRH	wormpep=CE41872 gene=WBGene00044386 status=Confirmed uniprot=Q4TT89 insdc=CCD63072.1
ZC196.2	ppa_stranded_DN21215_c0_g1_i1	best	wormpep=CE47685 gene=WBGene00022546 status=Partially_confirmed uniprot=O01630 insdc=CCD62093.2 product="Major sperm protein"
W01A11.4	PPA09205	best	wormpep=CE14396 gene=WBGene00002273 locus=lec-10 status=Confirmed uniprot=G5EBV4 insdc=CCD74265.1 product="Galectin"
F38B7.1a	PPA45077	BRH	wormpep=CE31933 gene=WBGene00009532 locus=ccch-1 status=Confirmed uniprot=Q20155 insdc=CAA98475.2
W07G1.5b	PPA19402	BRH	wormpep=CE37053 gene=WBGene00012332 locus=rpi-1 status=Partially_confirmed uniprot=Q69Z08 insdc=CAH10809.1 product="Protein rpi-1"
M01D7.4a	PPA31641	BRH	wormpep=CE36705 gene=WBGene00006461 locus=tag-96 status=Partially_confirmed uniprot=O01969 insdc=CCD67952.1
T04B8.5a	ppa_stranded_DN27778_c1_g1_i1	BRH	wormpep=CE18193 gene=WBGene00020207 status=Confirmed uniprot=O44846 insdc=CCD72773.1
K08D10.2a	PPA13583	BRH	wormpep=CE44187 gene=WBGene00001033 locus=dnj-15 status=Confirmed uniprot=Q21324 insdc=CCD72722.1
F37B12.2	PPA10233	BRH	wormpep=CE32886 gene=WBGene00001527 locus=gcs-1 status=Confirmed uniprot=Q20117 insdc=CAA90955.2 product="Glutamate--cysteine ligase"
K11C4.3c	PPA06462	BRH	wormpep=CE12112 gene=WBGene00006803 locus=unc-70 status=Confirmed uniprot=E0AHA7 insdc=CCD72904.1 product="Spectrin beta chain"
C53D6.4a	ppa_stranded_DN21743_c0_g2_i1	BRH	wormpep=CE45506 gene=WBGene00008281 status=Confirmed uniprot=Q18810 insdc=CAA94226.3
F33H1.2	PPA12783	best	wormpep=CE01568 gene=WBGene00001686 locus=gpd-4 status=Confirmed uniprot=P17331 insdc=CAA88697.1 product="Glyceraldehyde-3-phosphate dehydrogenase 4"
T13A10.10a	PPA07769	best	wormpep=CE35008 gene=WBGene00000005 locus=aat-4 status=Confirmed uniprot=Q7YXH5 insdc=CCD72062.1
K02F3.4	ppa_stranded_DN31379_c4_g2_i1	BRH	wormpep=CE23848 gene=WBGene00019327 locus=zip-2 status=Confirmed uniprot=Q21148 insdc=CCD61873.1
C25H3.6a	PPA22407	BRH	wormpep=CE45032 gene=WBGene00016115 locus=mdt-26 status=Confirmed uniprot=H2KYV0 insdc=CCD65044.1
F18C5.4	PPA45371	BRH	wormpep=CE31792 gene=WBGene00017559 locus=mpz-3 status=Confirmed uniprot=Q19547 insdc=CCD68195.1
F46A9.3a	PPA40314	BRH	wormpep=CE32666 gene=WBGene00006681 locus=twk-29 status=Partially_confirmed uniprot=Q93732 insdc=CAB03109.2
F55A4.1	ppa_stranded_DN4130_c0_g1_i1	BRH	wormpep=CE19895 gene=WBGene00018853 locus=sec-22 status=Confirmed uniprot=Q94241 insdc=CCD62869.1
C34F6.11	PPA36978	BRH	wormpep=CE34737 gene=WBGene00007945 status=Confirmed uniprot=Q7YX65 insdc=CAE17735.1
C17A2.1	PPA15406	best	wormpep=CE34694 gene=WBGene00015869 locus=nhr-257 status=Partially_confirmed uniprot=O16538 insdc=CCD64790.1
M60.4a	PPA35057	BRH	wormpep=CE34063 gene=WBGene00019780 status=Confirmed uniprot=H2KZR1 insdc=CCD69426.1
F48A9.3	PPA09873	best	wormpep=CE51939 gene=WBGene00006624 locus=try-6 status=Partially_confirmed uniprot=O01566 insdc=CCD68505.2
F32D8.7b	PPA40240	BRH	wormpep=CE40955 gene=WBGene00009331 status=Confirmed uniprot=A5JYT7 insdc=CAN86923.1
K11D2.2	PPA05136	BRH	wormpep=CE12120 gene=WBGene00010769 locus=asah-1 status=Confirmed uniprot=O45686 insdc=CAB05556.1 product="Acid ceramidase"
C36B7.2	ppa_stranded_DN31396_c3_g3_i11	best	wormpep=CE47126 gene=WBGene00016465 status=Partially_confirmed uniprot=Q966P6 insdc=CCD66841.2
F07C4.1	PPA21204	best	wormpep=CE09200 gene=WBGene00006112 locus=str-47 status=Predicted uniprot=P91217 insdc=CCD64290.1
C53H9.2a	ppa_stranded_DN30235_c8_g1_i1	BRH	wormpep=CE39907 gene=WBGene00016907 status=Confirmed uniprot=O01826 insdc=CCD67947.1
F46C5.7	PPA35473	BRH	wormpep=CE03348 gene=WBGene00009782 status=Confirmed uniprot=P52883 insdc=CAA91049.1
C04C3.2	ppa_stranded_DN28075_c0_g1_i3	BRH	wormpep=CE29558 gene=WBGene00015412 locus=lgc-9 status=Partially_confirmed uniprot=O44452 insdc=CCD62195.1
C44B7.4	PPA38863	BRH	wormpep=CE34753 gene=WBGene00016626 locus=clhm-1 status=Confirmed uniprot=Q18593 insdc=CCD61557.1 product="Calcium homeostasis modulator protein"
C06C3.1c	PPA02897	BRH	wormpep=CE32567 gene=WBGene00003196 locus=mel-11 status=Confirmed uniprot=G5ECD7 insdc=CAD57686.1
W01A8.8a	PPA35648	BRH	wormpep=CE40427 gene=WBGene00044988 status=Confirmed uniprot=Q09EE8 insdc=CAL44974.1
Y4C6B.2a	PPA12013	best	wormpep=CE21306 gene=WBGene00021156 status=Confirmed uniprot=Q9UAZ9 insdc=CCD71122.1
Y62E10A.23	PPA38678	best	wormpep=CE22700 gene=WBGene00302964 status=Confirmed uniprot=D5SGZ9 insdc=CAB60599.1
F40G9.12	ppa_stranded_DN31557_c1_g9_i2	best	wormpep=CE43729 gene=WBGene00018247 status=Partially_confirmed uniprot=C3JXE5 insdc=CCD70944.1
C26G2.2a	PPA03463	BRH	wormpep=CE51875 gene=WBGene00007751 status=Partially_confirmed uniprot=A0A1N7SYZ4 insdc=SIT60458.1
Y53G8AR.5	ppa_stranded_DN31483_c0_g3_i13	BRH	wormpep=CE35106 gene=WBGene00021812 status=Confirmed uniprot=Q9N3F9 insdc=CCD73813.1
F12F6.1	ppa_stranded_DN28395_c0_g2_i2	BRH	wormpep=CE34803 gene=WBGene00008720 status=Confirmed uniprot=G5EE62 insdc=CAA97791.2
R02D3.8	PPA42955	BRH	wormpep=CE18102 gene=WBGene00019825 status=Confirmed uniprot=Q9TZZ9 insdc=CCD73172.1
R09D1.13	PPA39816	best	wormpep=CE03554 gene=WBGene00011169 status=Predicted uniprot=Q21868 insdc=CAA93872.1
C43E11.1	Contig3-snapTAU.188	BRH	wormpep=CE23592 gene=WBGene00016601 locus=acin-1 status=Confirmed uniprot=P91156 insdc=CCD65149.1
T16G1.3	ppa_stranded_DN18842_c0_g1_i1	best	wormpep=CE36201 gene=WBGene00011797 status=Partially_confirmed uniprot=Q9XUP6 insdc=CAB04729.2
C35D10.13	PPA37955	BRH	wormpep=CE01194 gene=WBGene00016449 locus=tost-1 status=Confirmed uniprot=Q18490 insdc=CCD66786.1
F54H12.1a	PPA08125	BRH	wormpep=CE25005 gene=WBGene00000041 locus=aco-2 status=Confirmed uniprot=P34455 insdc=CCD63454.1 product="Probable aconitate hydratase	mitochondrial"
C37C3.13	PPA19763	BRH	wormpep=CE32820 gene=WBGene00016505 locus=ttr-33 status=Confirmed uniprot=Q8I7H9 insdc=CCD66955.1
Y47D3A.25	PPA15381	BRH	wormpep=CE24336 gene=WBGene00004284 locus=rab-35 status=Confirmed uniprot=Q9U2C3 insdc=CAB57899.1
C56C10.4	PPA39963	BRH	wormpep=CE02569 gene=WBGene00016962 status=Confirmed uniprot=Q18883 insdc=CCD68174.1
C07B5.3	PPA32326	best	wormpep=CE00893 gene=WBGene00007408 status=Partially_confirmed uniprot=Q17776 insdc=CAA86410.1
F39H11.2b	PPA12059	BRH	wormpep=CE42480 gene=WBGene00006577 locus=tlf-1 status=Confirmed uniprot=B2D6P4 insdc=CAQ35044.1
T05B11.2	ppa_stranded_DN30037_c0_g1_i1	best	wormpep=CE30447 gene=WBGene00005660 locus=srr-9 status=Predicted uniprot=Q22211 insdc=CCD65785.1 product="7TM GPCR	serpentine receptor class r (Str)"
F54D5.11	ppa_stranded_DN28585_c0_g1_i2	BRH	wormpep=CE26813 gene=WBGene00010054 locus=gtf-2E2 status=Confirmed uniprot=G5EG47 insdc=CAA91336.2 product="Transcription initiation factor IIE subunit beta"
W06H8.8f	PPA28989	BRH	wormpep=CE52428 gene=WBGene00006436 locus=ttn-1 status=Partially_confirmed uniprot=G4SLH0 insdc=CCD72173.2 product="Titin homolog"
Y50D4A.2b	ppa_stranded_DN9207_c0_g1_i1	BRH	wormpep=CE45169 gene=WBGene00021736 locus=wrb-1 status=Partially_confirmed uniprot=Q8WTM8 insdc=CCD67105.1
F13C5.5	PPA22851	BRH	wormpep=CE19387 gene=WBGene00017426 status=Confirmed uniprot=O76565 insdc=CCD69433.1
Y119D3B.13	PPA41013	best	wormpep=CE27241 gene=WBGene00022490 status=Confirmed uniprot=Q95Y74 insdc=CCD73923.1
F40E3.5	PPA40042	best	wormpep=CE10166 gene=WBGene00018232 status=Confirmed uniprot=O01550 insdc=CCD70428.1
H20J04.6	ppa_stranded_DN29621_c0_g5_i1	BRH	wormpep=CE40258 gene=WBGene00019221 status=Confirmed uniprot=Q9N5M3 insdc=CCD61682.1
R11A5.2	PPA01559	BRH	wormpep=CE12724 gene=WBGene00011230 locus=nud-2 status=Confirmed uniprot=O45717 insdc=CAB05597.1 product="Protein nud-2"
R12E2.3	PPA23665	BRH	wormpep=CE18135 gene=WBGene00004464 locus=rpn-8 status=Confirmed uniprot=O61792 insdc=CCD65169.1
R11F4.3	PPA39168	best	wormpep=CE04830 gene=WBGene00020009 status=Confirmed uniprot=Q21941 insdc=CCD73304.1
ZK686.4	ppa_stranded_DN20218_c0_g1_i1	BRH	wormpep=CE40676 gene=WBGene00022794 locus=snu-23 status=Confirmed uniprot=P34670 insdc=CCD63651.1 product="Putative zinc finger matrin-type protein snu-23"
R53.4	ppa_stranded_DN5006_c0_g1_i1	BRH	wormpep=CE03574 gene=WBGene00011273 status=Confirmed uniprot=Q22021 insdc=CAA91350.1 product="Putative ATP synthase subunit f	mitochondrial"
C50E3.5	ppa_stranded_DN31281_c6_g4_i2	BRH	wormpep=CE30738 gene=WBGene00016816 status=Confirmed uniprot=Q22924 insdc=CCD67742.1
C17G10.8	ppa_stranded_DN21409_c0_g1_i2	BRH	wormpep=CE02490 gene=WBGene00000970 locus=dhs-6 status=Confirmed uniprot=Q09979 insdc=CCD64960.1
C15C6.2b	PPA05748	best	wormpep=CE18503 gene=WBGene00007601 status=Confirmed uniprot=Q9XVT3 insdc=CAB02728.1
F07G11.3	PPA40346	best	wormpep=CE52101 gene=WBGene00017230 status=Partially_confirmed uniprot=O16232 insdc=CCD64331.2
F11D5.1a	PPA08444	BRH	wormpep=CE27948 gene=WBGene00017380 status=Confirmed uniprot=H2KZQ0 insdc=CCD69230.1
F39B2.2	Contig3-snapTAU.38	BRH	wormpep=CE16008 gene=WBGene00006730 locus=uev-1 status=Confirmed uniprot=O45495 insdc=CAB07383.1 product="Ubiquitin-conjugating enzyme E2 variant 1"
C17F4.7	PPA34792	best	wormpep=CE27076 gene=WBGene00015913 status=Confirmed uniprot=Q9BKP8 insdc=CCD64911.1
F07D3.2	ppa_stranded_DN25233_c0_g1_i1	BRH	wormpep=CE29252 gene=WBGene00001449 locus=flp-6 status=Confirmed uniprot=Q19165 insdc=CAA94889.2 product="QQDSEVEREMM"
K09D9.13	PPA10413	best	wormpep=CE33931 gene=WBGene00005836 locus=srw-89 status=Partially_confirmed uniprot=Q86DC3 insdc=CCD61379.1 product="7TM GPCR	serpentine receptor class w (Srw)"
ZK1127.6	PPA39906	best	wormpep=CE07644 gene=WBGene00022853 status=Partially_confirmed uniprot=Q23398 insdc=CCD73718.1
F25D7.1	PPA09692	BRH	wormpep=CE09629 gene=WBGene00000843 locus=cup-2 status=Confirmed uniprot=Q93561 insdc=CAB01696.1 product="Derlin-1"
K04G2.3	PPA27778	BRH	wormpep=CE06097 gene=WBGene00010562 locus=cdc-48.3 status=Confirmed uniprot=Q21222 insdc=CAB00040.1 product="ATPase family protein 2 homolog"
C01G5.6	PPA27447	BRH	wormpep=CE23513 gene=WBGene00015308 locus=ddi-1 status=Confirmed uniprot=Q17569 insdc=CCD62447.1 product="Protein DDI1 homolog 1"
T24C12.1	PPA17724	BRH	wormpep=CE05001 gene=WBGene00020764 status=Partially_confirmed uniprot=Q22722 insdc=CCD71504.1
F55A11.11	PPA20485	BRH	wormpep=CE33795 gene=WBGene00010082 status=Confirmed uniprot=Q86D20 insdc=CAD89724.1
C43E11.3a	PPA01230	BRH	wormpep=CE30503 gene=WBGene00016603 locus=met-1 status=Confirmed uniprot=A4LBC2 insdc=CCD65166.1 product="Histone-lysine N-methyltransferase"
T07H8.4a	ppa_stranded_DN26614_c1_g1_i4	BRH	wormpep=CE48078 gene=WBGene00003165 locus=mec-1 status=Confirmed uniprot=Q5ZR42 insdc=CCD66552.2
C27H5.5c	PPA21304	BRH	wormpep=CE06893 gene=WBGene00000613 locus=col-36 status=Partially_confirmed uniprot=P34803 insdc=CCD65892.1 product="Cuticle collagen 36"
Y105E8A.12a	PPA32118	BRH	wormpep=CE41274 gene=WBGene00013672 locus=catp-1 status=Confirmed uniprot=G5EBE7 insdc=CAD21662.2
Y39D8B.3	PPA11877	best	wormpep=CE52666 gene=WBGene00021451 locus=mltn-8 status=Partially_confirmed uniprot=Q9N511 insdc=CCD74311.2
F10D2.3	PPA28092	best	wormpep=CE51817 gene=WBGene00017330 locus=sre-10 status=Predicted uniprot=A0A0B7H0Y9 insdc=CEN07126.2
Y8A9A.2	PPA45104	BRH	wormpep=CE48011 gene=WBGene00021171 status=Partially_confirmed uniprot=Q9TYK4 insdc=CCD71757.2
T12E12.4b	ppa_stranded_DN20529_c0_g1_i1	BRH	wormpep=CE30173 gene=WBGene00001093 locus=drp-1 status=Confirmed uniprot=Q8WQC9 insdc=CCD70526.1
F11G11.7	PPA36258	BRH	wormpep=CE43770 gene=WBGene00001027 locus=dnj-9 status=Confirmed uniprot=P91243 insdc=CCD69266.1
F56A12.1	PPA37756	BRH	wormpep=CE37921 gene=WBGene00006775 locus=unc-39 status=Partially_confirmed uniprot=O17894 insdc=CAB04483.2
C14F5.4	PPA05643	BRH	wormpep=CE30370 gene=WBGene00015777 locus=sfxn-2 status=Confirmed uniprot=Q09972 insdc=CCD63849.1 product="Sideroflexin"
C12D8.12	PPA21204	best	wormpep=CE46136 gene=WBGene00006226 locus=str-182 status=Partially_confirmed uniprot=Q17943 insdc=CAA98239.3
C52B11.3	ppa_stranded_DN28579_c0_g3_i1	BRH	wormpep=CE39139 gene=WBGene00016872 locus=dop-4 status=Partially_confirmed uniprot=Q18775 insdc=CCD65696.1 product="Dopamine receptor 4"
T23F1.6	PPA08258	best	wormpep=CE14080 gene=WBGene00004153 locus=pqn-71 status=Confirmed uniprot=O18118 insdc=CAB03405.1
F22H10.1	PPA15875	best	wormpep=CE35505 gene=WBGene00017725 status=Partially_confirmed uniprot=Q94193 insdc=CCD69879.1
C07E3.9	PPA14816	BRH	wormpep=CE02124 gene=WBGene00007419 status=Confirmed uniprot=Q17790 insdc=CAA90098.1 product="Phospholipase A(2)"
T09E11.8	ppa_stranded_DN24233_c0_g1_i1	BRH	wormpep=CE42168 gene=WBGene00011657 status=Predicted uniprot=O02308 insdc=CAB03535.2
W02A11.4	PPA19113	BRH	wormpep=CE40719 gene=WBGene00006700 locus=uba-2 status=Confirmed uniprot=Q9NAN1 insdc=CAB54319.4 product="SUMO-activating enzyme subunit uba-2"
W06D12.3	PPA40514	best	wormpep=CE16551 gene=WBGene00001397 locus=fat-5 status=Partially_confirmed uniprot=G5ED44 insdc=CAB04924.1 product="Delta(9)-fatty-acid desaturase fat-5"
F49E10.1	PPA22041	BRH	wormpep=CE46931 gene=WBGene00018639 locus=tbc-16 status=Partially_confirmed uniprot=Q20600 insdc=CCD71563.2
F22B5.10	ppa_stranded_DN36738_c0_g1_i1	BRH	wormpep=CE02196 gene=WBGene00009045 status=Confirmed uniprot=Q19714 insdc=CAA90361.1 product="Calcium load-activated calcium channel homolog"
F35C5.3	PPA34989	BRH	wormpep=CE15943 gene=WBGene00009391 status=Confirmed uniprot=O45438 insdc=CAB03052.1
F37C12.11	PPA09692	best	wormpep=CE30779 gene=WBGene00004490 locus=rps-21 status=Confirmed uniprot=P49197 insdc=CCD70740.1 product="40S ribosomal protein S21"
F09B12.3	PPA22513	BRH	wormpep=CE31469 gene=WBGene00008607 status=Partially_confirmed uniprot=O62146 insdc=CAB05478.2 product="Putative phospholipase B-like 2"
C13B7.4a	PPA29380	best	wormpep=CE21942 gene=WBGene00005148 locus=srd-71 status=Predicted uniprot=G5EG08 insdc=CCD64355.1 product="7TM GPCR	serpentine receptor class d (Srd)"
K08F8.4a	PPA19213	BRH	wormpep=CE21050 gene=WBGene00000240 locus=pah-1 status=Confirmed uniprot=P90925 insdc=CAA91286.1 product="Phenylalanine-4-hydroxylase"
W06H12.1	PPA04978	best	wormpep=CE25145 gene=WBGene00012317 locus=ztf-6 status=Confirmed uniprot=G5EC77 insdc=CAB04928.2
F57A8.2b	PPA15751	BRH	wormpep=CE39508 gene=WBGene00010178 locus=yif-1 status=Confirmed uniprot=Q2PJ77 insdc=CAJ55254.1
Y39E4B.5	PPA39117	BRH	wormpep=CE21717 gene=WBGene00012716 status=Confirmed uniprot=Q9U2K5 insdc=CAB54427.1
C53D5.4a	PPA01396	best	wormpep=CE23611 gene=WBGene00016905 locus=ztf-3 status=Confirmed uniprot=Q9N5V6 insdc=CCD67938.1
C54E10.4	PPA30220	best	wormpep=CE33605 gene=WBGene00005522 locus=sri-10 status=Partially_confirmed uniprot=O45314 insdc=CAB03997.2 product="7TM GPCR	serpentine chemoreceptor class i (Sri)"
D1007.1	PPA29877	BRH	wormpep=CE09036 gene=WBGene00000440 locus=ceh-17 status=Confirmed uniprot=G5EC89 insdc=CCD67311.1
ZK354.7	ppa_stranded_DN30353_c0_g1_i1	BRH	wormpep=CE15322 gene=WBGene00022708 status=Partially_confirmed uniprot=P91567 insdc=CCD70684.1 product="Major sperm protein"
F18H3.1	ppa_stranded_DN23678_c0_g2_i2	BRH	wormpep=CE37505 gene=WBGene00008939 status=Confirmed uniprot=Q19577 insdc=CAA90443.2
ZK262.3	PPA15993	best	wormpep=CE19323 gene=WBGene00013950 status=Partially_confirmed uniprot=Q9XTR8 insdc=CAB16546.1 product="Lipase ZK262.3"
C08B11.5	ppa_stranded_DN28842_c0_g1_i1	BRH	wormpep=CE36374 gene=WBGene00004723 locus=sap-49 status=Confirmed uniprot=Q09442 insdc=CAB60993.2 product="Splicing factor 3B subunit 4"
K01A2.5a	PPA18564	BRH	wormpep=CE19513 gene=WBGene00019280 status=Confirmed uniprot=Q9TZ58 insdc=CCD61954.1
Y110A7A.4	ppa_stranded_DN15720_c0_g1_i1	BRH	wormpep=CE24124 gene=WBGene00022455 locus=tyms-1 status=Confirmed uniprot=Q9N588 insdc=CCD66193.1 product="Thymidylate synthase"
F35G8.1	PPA38452	BRH	wormpep=CE39498 gene=WBGene00018067 locus=npr-7 status=Partially_confirmed uniprot=Q20067 insdc=CCD70596.1
AH9.4	PPA36922	BRH	wormpep=CE30841 gene=WBGene00015000 status=Confirmed uniprot=Q10907 insdc=CCD61186.1 product="Probable G-protein coupled receptor AH9.4"
T09A5.1a	PPA31712	BRH	wormpep=CE41840 gene=WBGene00023408 locus=cex-2 status=Confirmed uniprot=P45961 insdc=CAA85340.3 product="Calexcitin-2"
F52F12.1a	PPA04937	BRH	wormpep=CE41244 gene=WBGene00003842 locus=oct-1 status=Confirmed uniprot=Q9U539 insdc=CAB05732.2 product="Organic cation transporter 1"
T05F1.11	PPA08207	best	wormpep=CE32486 gene=WBGene00011495 status=Confirmed uniprot=Q9XUQ9 insdc=CAB04699.2
W09B6.1c	PPA05673	BRH	wormpep=CE46516 gene=WBGene00004076 locus=pod-2 status=Confirmed uniprot=H2L0M0 insdc=CCD73647.1
K08C7.3f	ppa_stranded_DN30654_c0_g2_i1	BRH	wormpep=CE49945 gene=WBGene00001328 locus=epi-1 status=Confirmed uniprot=A0A061AJI9 insdc=CDR32791.1 product="Laminin-like protein epi-1"
T02G5.3	PPA07905	BRH	wormpep=CE47345 gene=WBGene00020163 status=Confirmed uniprot=Q22107 insdc=CCD69176.2
C16C10.11	ppa_stranded_DN19557_c0_g1_i1	BRH	wormpep=CE01491 gene=WBGene00007630 locus=har-1 status=Confirmed uniprot=Q09254 insdc=CAA86749.1 product="Hemiasterlin resistant protein 1"
Y106G6D.6	PPA39421	best	wormpep=CE41713 gene=WBGene00013702 status=Confirmed uniprot=Q9XX58 insdc=CAA20979.2
C41C4.1	PPA16534	best	wormpep=CE01516 gene=WBGene00008050 locus=chst-1 status=Confirmed uniprot=Q09272 insdc=CAA88098.1 product="Carbohydrate sulfotransferase chst-1"
C32E12.3	ppa_stranded_DN23791_c0_g2_i2	BRH	wormpep=CE30495 gene=WBGene00016329 locus=osr-1 status=Confirmed uniprot=G5EEJ4 insdc=CCD61580.1
C25D7.7	PPA12623	BRH	wormpep=CE35831 gene=WBGene00004308 locus=rap-2 status=Confirmed uniprot=O17599 insdc=CAB02777.2
F22B5.7	PPA25164	BRH	wormpep=CE20707 gene=WBGene00006994 locus=zyg-9 status=Confirmed uniprot=G5EEM5 insdc=CAA90359.1 product="Zygote defective protein 9"
F43G9.11	PPA01396	BRH	wormpep=CE17821 gene=WBGene00000468 locus=ces-1 status=Partially_confirmed uniprot=G5ECN8 insdc=CAB02113.1
ZK1307.8	ppa_stranded_DN23145_c0_g1_i1	BRH	wormpep=CE15547 gene=WBGene00014249 status=Confirmed uniprot=G5EC87 insdc=CAA87438.1
T04C9.6b	ppa_stranded_DN31433_c3_g7_i3	BRH	wormpep=CE39274 gene=WBGene00001489 locus=frm-2 status=Confirmed uniprot=H2KZV9 insdc=CCD69981.1
C47B2.6b	PPA40163	BRH	wormpep=CE38295 gene=WBGene00008132 locus=gale-1 status=Confirmed uniprot=Q564Q1 insdc=CAI79146.1 product="UDP-glucose 4-epimerase"
F25H2.10	PPA22471	BRH	wormpep=CE09655 gene=WBGene00004408 locus=rla-0 status=Confirmed uniprot=Q93572 insdc=CAB02098.1 product="60S acidic ribosomal protein P0"
Y32F6B.3	PPA19027	BRH	wormpep=CE16612 gene=WBGene00012532 locus=crp-1 status=Confirmed uniprot=O62422 insdc=CAA16313.1
T22G5.1	PPA15850	best	wormpep=CE13982 gene=WBGene00011929 status=Partially_confirmed uniprot=O02322 insdc=CAB03386.1
F52H2.2b	PPA20668	best	wormpep=CE50751 gene=WBGene00000004 locus=aat-3 status=Partially_confirmed uniprot=A0A0K3AVL7 insdc=CTQ87062.1
F32D8.15	ppa_stranded_DN26557_c0_g1_i1	BRH	wormpep=CE41804 gene=WBGene00009325 status=Partially_confirmed uniprot=A8WHR8 insdc=CAP19333.1
F35D2.5a	PPA10154	BRH	wormpep=CE33391 gene=WBGene00006363 locus=syd-1 status=Confirmed uniprot=Q86NH1 insdc=CCD70505.1 product="Rho GTPase-activating protein syd-1"
F31E3.2a	PPA05370	BRH	wormpep=CE30773 gene=WBGene00017950 status=Partially_confirmed uniprot=Q8MYQ1 insdc=CCD63402.1 product="Putative serine\/threonine-protein kinase F31E3.2"
C27D11.1	PPA39813	BRH	wormpep=CE00543 gene=WBGene00001209 locus=egl-45 status=Confirmed uniprot=P34339 insdc=CCD63645.1 product="Eukaryotic translation initiation factor 3 subunit A"
F41E7.2	PPA39832	best	wormpep=CE30532 gene=WBGene00009618 status=Confirmed uniprot=G5EFS0 insdc=CAA92125.2
H28O16.1a	PPA43279	BRH	wormpep=CE18826 gene=WBGene00010419 locus=atp-1 status=Confirmed uniprot=Q9XXK1 insdc=CAA19429.1 product="ATP synthase subunit alpha	mitochondrial"
H27D07.6	PPA05870	best	wormpep=CE25035 gene=WBGene00005308 locus=srh-87 status=Partially_confirmed uniprot=Q9GUB8 insdc=CCD66310.1 product="7TM GPCR	serpentine receptor class h (Srh)"
H27M09.1	PPA10849	BRH	wormpep=CE23832 gene=WBGene00019245 locus=sacy-1 status=Confirmed uniprot=Q9N5K1 insdc=CCD72466.1
R08B4.5	PPA31079	BRH	wormpep=CE34960 gene=WBGene00011141 locus=nlp-66 status=Confirmed uniprot=Q7YWW1 insdc=CAE17909.1
ZK262.10	PPA21204	best	wormpep=CE25683 gene=WBGene00005614 locus=srj-26 status=Partially_confirmed uniprot=Q9XTR3 insdc=CAB16551.2 product="7TM GPCR	serpentine receptor class j (Srj)"
T05B4.10	PPA40413	best	wormpep=CE13211 gene=WBGene00020241 status=Partially_confirmed uniprot=O16419 insdc=CCD70835.1
C44C10.1	isopolya.2050.1	best	wormpep=CE05408 gene=WBGene00000753 locus=col-180 status=Confirmed uniprot=Q18620 insdc=CAA93642.1
F18E3.7a	ppa_stranded_DN30082_c0_g1_i3	BRH	wormpep=CE07083 gene=WBGene00017565 locus=ddo-2 status=Confirmed uniprot=Q19564 insdc=CCD69662.1 product="D-aspartate oxidase 2"
Y105C5B.29	ppa_stranded_DN43902_c0_g1_i1	best	wormpep=CE35055 gene=WBGene00013665 locus=hlh-32 status=Confirmed uniprot=Q7YWS9 insdc=CAE17962.1
F25H9.1	PPA37799	best	wormpep=CE09658 gene=WBGene00009134 locus=lurp-2 status=Partially_confirmed uniprot=P91987 insdc=CAB02990.1
ZK632.12	PPA38661	BRH	wormpep=CE01110 gene=WBGene00014019 status=Confirmed uniprot=P34657 insdc=CAA80187.1
C29F5.1	ppa_stranded_DN20379_c0_g1_i2	BRH	wormpep=CE02508 gene=WBGene00016210 status=Confirmed uniprot=Q18310 insdc=CCD66020.1
C44E4.6	PPA32202	BRH	wormpep=CE08720 gene=WBGene00016655 locus=acbp-1 status=Confirmed uniprot=O01805 insdc=CCD67306.1 product="Acyl-CoA-binding protein homolog 1"
C02D4.1	PPA15876	BRH	wormpep=CE44488 gene=WBGene00007262 locus=jud-4 status=Partially_confirmed uniprot=Q6LA91 insdc=CAB02717.3
T13H5.4	PPA22812	BRH	wormpep=CE23981 gene=WBGene00011758 status=Confirmed uniprot=Q22469 insdc=CAA91420.2
Y41C4A.2	ppa_stranded_DN26860_c0_g1_i1	best	wormpep=CE31834 gene=WBGene00012750 locus=faah-6 status=Partially_confirmed uniprot=Q9U2I8 insdc=CAB63353.2
C06G3.8a	PPA11705	BRH	wormpep=CE07984 gene=WBGene00015554 status=Confirmed uniprot=Q17749 insdc=CCD83556.1
F49E2.4b	PPA05918	BRH	wormpep=CE44201 gene=WBGene00009887 locus=glb-17 status=Partially_confirmed uniprot=D0VWM4 insdc=CBH29663.1
ZK666.7	ppa_stranded_DN26437_c0_g2_i1	best	wormpep=CE02392 gene=WBGene00014047 locus=clec-61 status=Confirmed uniprot=Q23565 insdc=CAA88986.1
R07B7.5	ppa_stranded_DN17546_c0_g1_i1	BRH	wormpep=CE06267 gene=WBGene00011089 locus=kmo-1 status=Confirmed uniprot=Q21795 insdc=CAB00114.1 product="Kynurenine 3-monooxygenase"
H27M09.2	ppa_stranded_DN31610_c0_g6_i1	BRH	wormpep=CE23831 gene=WBGene00019246 locus=rpb-5 status=Confirmed uniprot=Q9N5K2 insdc=CCD72467.1 product="DNA-directed RNA polymerases I	II	and III subunit RPABC1"
Y65B4A.2c	ppa_stranded_DN15739_c0_g1_i1	BRH	wormpep=CE49208 gene=WBGene00022026 status=Confirmed uniprot=V6CLS8 insdc=CDK13564.1
B0432.3	ppa_stranded_DN19328_c0_g1_i1	BRH	wormpep=CE07741 gene=WBGene00015185 locus=mrpl-41 status=Confirmed uniprot=P90993 insdc=CCD61937.1 product="39S ribosomal protein L41	mitochondrial"
C02D5.1	isopolya.4326.3	BRH	wormpep=CE24778 gene=WBGene00015335 locus=acdh-6 status=Confirmed uniprot=P34275 insdc=CCD62557.1 product="Probable acyl-CoA dehydrogenase 6"
D1081.4	PPA07263	best	wormpep=CE42841 gene=WBGene00008382 status=Partially_confirmed uniprot=Q18957 insdc=CAB00025.4
F28G4.1	PPA27000	best	wormpep=CE15919 gene=WBGene00009226 locus=cyp-37B1 status=Partially_confirmed uniprot=O17851 insdc=CAB07604.1 product="Cytochrome P450 family"
M6.3	ppa_stranded_DN31076_c4_g4_i1	BRH	wormpep=CE50536 gene=WBGene00004011 locus=pha-2 status=Confirmed uniprot=Q21578 insdc=CCD69443.2
Y46H3D.2	PPA36483	best	wormpep=CE38243 gene=WBGene00006252 locus=str-221 status=Predicted uniprot=Q966B3 insdc=CCD69581.1
H14E04.1	ppa_stranded_DN23842_c0_g1_i1	BRH	wormpep=CE29973 gene=WBGene00019198 locus=strm-1 status=Confirmed uniprot=Q9TYP1 insdc=CCD72180.1 product="Sterol 4-C-methyltransferase strm-1"
Y57G11A.5	ppa_stranded_DN25963_c0_g2_i1	best	wormpep=CE43586 gene=WBGene00013293 status=Partially_confirmed uniprot=O18219 insdc=CAB16494.2
Y54E10A.9c	ppa_stranded_DN21986_c0_g1_i2	best	wormpep=CE37437 gene=WBGene00006888 locus=vbh-1 status=Partially_confirmed uniprot=Q65XX1 insdc=CCD72828.1
ZK892.6	PPA05194	best	wormpep=CE01728 gene=WBGene00014130 status=Partially_confirmed uniprot=Q09619 insdc=CAA88568.1
Y105E8B.8c	ppa_stranded_DN27821_c0_g1_i4	BRH	wormpep=CE28787 gene=WBGene00001334 locus=ero-1 status=Confirmed uniprot=B7FAS8 insdc=CAV31790.1 product="Endoplasmic reticulum oxidoreductin-1"
Y75B12B.6	PPA12496	best	wormpep=CE20375 gene=WBGene00004037 locus=plc-2 status=Confirmed uniprot=Q9XWB7 insdc=CAA21765.1 product="Phosphoinositide phospholipase C"
W03A5.3	PPA40467	best	wormpep=CE21252 gene=WBGene00001731 locus=grl-22 status=Partially_confirmed uniprot=Q23137 insdc=CCD73955.1
W04A4.4	PPA42112	best	wormpep=CE42935 gene=WBGene00012233 locus=clpr-1 status=Partially_confirmed uniprot=O18165 insdc=CAB04898.3
F21C10.1	PPA15439	best	wormpep=CE52309 gene=WBGene00017652 status=Predicted uniprot=Q19669 insdc=CCD61432.2
T07G12.1a	PPA27205	BRH	wormpep=CE43875 gene=WBGene00000288 locus=cal-4 status=Confirmed uniprot=G5EDZ8 insdc=CAZ65521.1
R04D3.8	PPA37376	best	wormpep=CE51446 gene=WBGene00005117 locus=srd-39 status=Predicted uniprot=Q21716 insdc=CAA94166.2 product="7TM GPCR	serpentine receptor class d (Srd)"
T14F9.3	ppa_stranded_DN43908_c0_g1_i1	BRH	wormpep=CE07499 gene=WBGene00020509 locus=hex-1 status=Confirmed uniprot=Q22492 insdc=CCD68941.1 product="Beta-hexosaminidase A"
F17E5.1a	PPA00024	BRH	wormpep=CE27131 gene=WBGene00002991 locus=lin-2 status=Confirmed uniprot=P54936 insdc=CAA90760.2 product="Protein lin-2"
Y49C4A.7	PPA41297	best	wormpep=CE50835 gene=WBGene00005631 locus=srj-52 status=Predicted uniprot=A0A0K2WN07 insdc=CEO42917.2
T12A2.7	ppa_stranded_DN19899_c0_g1_i1	BRH	wormpep=CE30396 gene=WBGene00020441 locus=bcas-2 status=Confirmed uniprot=Q22417 insdc=CCD65213.1
Y75B8A.20	PPA12251	best	wormpep=CE23031 gene=WBGene00001724 locus=grl-15 status=Confirmed uniprot=Q9XW83 insdc=CAA22086.1
C54E4.4a	PPA24266	best	wormpep=CE29238 gene=WBGene00016919 status=Confirmed uniprot=O44469 insdc=CCD68038.1
Y68A4A.7	PPA27059	best	wormpep=CE19258 gene=WBGene00005332 locus=srh-113 status=Predicted uniprot=Q9XXQ1 insdc=CAA16418.1 product="7TM GPCR	serpentine receptor class h (Srh)"
C08H9.6	ppa_stranded_DN283_c0_g1_i1	best	wormpep=CE43242 gene=WBGene00007466 locus=chil-2 status=Partially_confirmed uniprot=Q17841 insdc=CAA91154.2
Y59A8B.21	PPA05283	BRH	wormpep=CE41523 gene=WBGene00013353 status=Confirmed uniprot=Q9GRY3 insdc=CAC14416.3
F26C11.2	PPA21358	BRH	wormpep=CE01560 gene=WBGene00006744 locus=unc-4 status=Confirmed uniprot=P29506 insdc=CAA87368.1 product="Homeobox protein unc-4"
F22D6.11	PPA30609	best	wormpep=CE30759 gene=WBGene00001643 locus=gly-18 status=Partially_confirmed uniprot=Q19730 insdc=CAA95817.2
F10D11.6a	ppa_stranded_DN26360_c0_g3_i1	BRH	wormpep=CE47349 gene=WBGene00008652 status=Confirmed uniprot=H9G2Z8 insdc=CCG28161.1
C06B8.3	PPA14265	best	wormpep=CE42346 gene=WBGene00007369 status=Predicted uniprot=O17574 insdc=CAB03851.2
F07C3.10	PPA37064	best	wormpep=CE52065 gene=WBGene00017198 locus=nhr-36 status=Partially_confirmed uniprot=Q19155 insdc=CCD68937.2
Y53G8AL.4b	PPA37488	BRH	wormpep=CE50305 gene=WBGene00050917 status=Partially_confirmed uniprot=A0A0K3AX91 insdc=CTQ86607.1
F46B6.6a	PPA14011	BRH	wormpep=CE26974 gene=WBGene00009771 status=Confirmed uniprot=Q20447 insdc=CAA94822.2
F39B3.7	PPA06238	BRH	wormpep=CE52847 gene=WBGene00304237 status=Partially_confirmed insdc=VDJ66176.1
K09H9.8	ppa_stranded_DN24220_c0_g1_i1	BRH	wormpep=CE40977 gene=WBGene00045387 status=Confirmed uniprot=O44990 insdc=CCD67362.1
F41C3.5	ppa_stranded_DN25119_c0_g1_i1	BRH	wormpep=CE02733 gene=WBGene00018271 status=Confirmed uniprot=P52717 insdc=CCD65861.1 product="Uncharacterized serine carboxypeptidase F41C3.5"
W10G11.16b	PPA42074	best	wormpep=CE51909 gene=WBGene00021146 locus=lgc-45 status=Confirmed uniprot=A0A1N7SYW0 insdc=SIT60428.1
T01A4.1c	PPA26217	BRH	wormpep=CE33583 gene=WBGene00020131 locus=gcy-28 status=Confirmed uniprot=Q86GV3 insdc=CCD73355.1 product="Receptor-type guanylate cyclase gcy-28"
F56B3.12	PPA05453	best	wormpep=CE29968 gene=WBGene00018935 locus=skr-18 status=Confirmed uniprot=Q8WSN2 insdc=CCD71949.1
C30H6.9	PPA08889	BRH	wormpep=CE19707 gene=WBGene00007826 status=Confirmed uniprot=Q9XVR5 insdc=CAB02805.1
F45F2.6	PPA08770	best	wormpep=CE10528 gene=WBGene00018479 locus=otpl-6 status=Partially_confirmed uniprot=Q22977 insdc=CCD70022.1
F07A5.5	PPA35653	BRH	wormpep=CE42451 gene=WBGene00006306 locus=sue-1 status=Confirmed uniprot=Q19136 insdc=CAA96615.2
C43C3.1	PPA35164	best	wormpep=CE01523 gene=WBGene00002067 locus=ifp-1 status=Confirmed uniprot=Q09501 insdc=CAA87328.1 product="Intermediate filament protein ifp-1"
R08D7.4a	PPA32878	BRH	wormpep=CE41439 gene=WBGene00011144 status=Confirmed uniprot=P30643 insdc=CAA78050.3
C54D10.6	PPA40925	best	wormpep=CE40930 gene=WBGene00005249 locus=srh-25 status=Partially_confirmed uniprot=Q18834 insdc=CAA99806.4 product="7TM GPCR	serpentine receptor class h (Srh)"
F49D11.6	PPA19622	best	wormpep=CE44140 gene=WBGene00018630 status=Partially_confirmed uniprot=O44721 insdc=CCD71539.1
ZK666.8	ppa_stranded_DN27040_c0_g1_i1	BRH	wormpep=CE43359 gene=WBGene00014048 status=Confirmed uniprot=Q23566 insdc=CAA88987.2
F58F6.1	PPA16731	best	wormpep=CE17136 gene=WBGene00000678 locus=col-104 status=Confirmed uniprot=O44174 insdc=CCD63481.1
K05F1.13	PPA19264	BRH	wormpep=CE51786 gene=WBGene00270309 status=Partially_confirmed uniprot=A0A1D3PCK9 insdc=SCN13878.1
C34E11.7	PPA31042	best	wormpep=CE43260 gene=WBGene00138725 status=Partially_confirmed uniprot=B6VQ65 insdc=CAR97811.1
M7.12	PPA40646	BRH	wormpep=CE37394 gene=WBGene00010887 status=Confirmed uniprot=Q21596 insdc=CAA92749.2
T18H9.1b	PPA13339	best	wormpep=CE30835 gene=WBGene00001695 locus=grd-6 status=Confirmed insdc=VDJ65110.1
R03H4.6	PPA01897	best	wormpep=CE07409 gene=WBGene00044617 locus=bus-1 status=Confirmed uniprot=Q21689 insdc=CCD65675.1
T15D6.2	PPA30609	BRH	wormpep=CE30564 gene=WBGene00001641 locus=gly-16 status=Confirmed uniprot=G5EDP7 insdc=CAB05620.2
R02D3.4a	ppa_stranded_DN27753_c0_g2_i1	BRH	wormpep=CE18098 gene=WBGene00019822 status=Confirmed uniprot=O44500 insdc=CCD73168.1
R12H7.1a	PPA06862	BRH	wormpep=CE28246 gene=WBGene00006749 locus=unc-9 status=Confirmed uniprot=O01393 insdc=CAB61030.2 product="Innexin unc-9"
C03D6.8	PPA06496	best	wormpep=CE05202 gene=WBGene00004437 locus=rpl-24.2 status=Confirmed uniprot=Q17606 insdc=CAA99764.1 product="Probable ribosome biogenesis protein RLP24"
F31F6.8	PPA20588	BRH	wormpep=CE38336 gene=WBGene00044138 locus=sssh-1 status=Confirmed uniprot=Q565B0 insdc=CAI79224.1 product="Protein quiver"
C24B9.9	ppa_stranded_DN10367_c0_g2_i1	BRH	wormpep=CE17451 gene=WBGene00016052 locus=dod-3 status=Confirmed uniprot=O76438 insdc=CCD65468.1
W05E7.3	PPA17222	best	wormpep=CE34104 gene=WBGene00001702 locus=grd-13 status=Confirmed uniprot=Q7Z2A9 insdc=CCD62860.1
C44C3.9	PPA05870	best	wormpep=CE24849 gene=WBGene00005309 locus=srh-88 status=Partially_confirmed uniprot=Q8IFY2 insdc=CCD67251.1 product="7TM GPCR	serpentine receptor class h (Srh)"
C14A4.8	PPA13986	best	wormpep=CE02149 gene=WBGene00007559 status=Partially_confirmed uniprot=Q17955 insdc=CAA90112.1 product="Major sperm protein"
K11G9.4	PPA40241	BRH	wormpep=CE07377 gene=WBGene00001210 locus=egl-46 status=Confirmed uniprot=G5EFY4 insdc=CCD72926.1
F42E11.2a	PPA19580	BRH	wormpep=CE03309 gene=WBGene00009632 locus=ttyh-1 status=Confirmed uniprot=Q20332 insdc=CAA91464.1 product="Protein tweety homolog 1"
F15G9.2	PPA00204	BRH	wormpep=CE51850 gene=WBGene00008866 status=Partially_confirmed uniprot=Q10034 insdc=CAA87332.3
F58D5.3	PPA40461	best	wormpep=CE25019 gene=WBGene00010243 status=Confirmed uniprot=G5EER6 insdc=CAB76717.1
Y53G8AR.8	ppa_stranded_DN16374_c0_g1_i1	BRH	wormpep=CE25420 gene=WBGene00021815 status=Confirmed uniprot=Q9N3G1 insdc=CCD73817.1
Y97E10B.1	PPA40346	best	wormpep=CE45236 gene=WBGene00022403 status=Partially_confirmed uniprot=Q965R1 insdc=CCD70068.1
C49D10.2	Iso_D.9099.1	best	wormpep=CE08843 gene=WBGene00016772 locus=nhr-166 status=Partially_confirmed uniprot=O16609 insdc=CCD64798.1
B0496.5	PPA40952	BRH	wormpep=CE06717 gene=WBGene00015214 locus=srtx-1 status=Confirmed uniprot=Q17519 insdc=CCD62049.1 product="7TM GPCR	serpentine receptor class TX (Srtx)"
Y23H5A.4a	PPA26273	best	wormpep=CE18360 gene=WBGene00021271 locus=spe-47 status=Confirmed uniprot=O76615 insdc=CCD70911.1 product="Major sperm protein"
C17H11.6d	ppa_stranded_DN29390_c1_g1_i1	BRH	wormpep=CE42333 gene=WBGene00015926 status=Partially_confirmed uniprot=B1Q249 insdc=CCD64987.1 product="RBR-type E3 ubiquitin transferase"
F49E7.2	PPA13163	BRH	wormpep=CE10784 gene=WBGene00018634 status=Partially_confirmed uniprot=Q9GYH8 insdc=CCD63169.1
T16G1.6	ppa_stranded_DN18842_c0_g1_i1	best	wormpep=CE36202 gene=WBGene00011800 status=Confirmed uniprot=Q9XUP2 insdc=CAB04733.2
R07B7.4b	ppa_stranded_DN17546_c0_g1_i1	best	wormpep=CE42867 gene=WBGene00011088 locus=kmo-2 status=Partially_confirmed uniprot=B5BM30 insdc=CAR31498.1
Y46H3A.6a	PPA14186	BRH	wormpep=CE24309 gene=WBGene00001632 locus=gly-7 status=Confirmed uniprot=O61397 insdc=CCD70652.1 product="Probable N-acetylgalactosaminyltransferase 7"
R13D11.1	PPA18371	best	wormpep=CE50712 gene=WBGene00020056 status=Predicted uniprot=O17016 insdc=CCD71085.2
Y73B6BL.42	isototal.6787.1	BRH	wormpep=CE41187 gene=WBGene00043066 locus=acr-25 status=Partially_confirmed uniprot=Q65XS8 insdc=CCD74191.1 product="Acetylcholine receptor subunit acr-25"
C45G7.2	ppa_stranded_DN36319_c0_g1_i1	BRH	wormpep=CE17549 gene=WBGene00016669 locus=ilys-2 status=Partially_confirmed uniprot=O76358 insdc=CCD65530.1 product="Invertebrate-type lysozyme 2"
Y65B4BR.8	ppa_stranded_DN29833_c0_g3_i1	BRH	wormpep=CE27304 gene=WBGene00022043 locus=psf-3 status=Confirmed uniprot=Q9BL54 insdc=CCD71937.1
F41G4.2a	PPA34929	BRH	wormpep=CE25884 gene=WBGene00000294 locus=cas-1 status=Partially_confirmed uniprot=Q95YA9 insdc=CCD71055.1 product="Adenylyl cyclase-associated protein"
T26A5.1	ppa_stranded_DN29992_c1_g3_i2	best	wormpep=CE38981 gene=WBGene00007060 locus=wht-6 status=Confirmed uniprot=Q22802 insdc=CCD63207.1
C01B4.6	PPA13978	best	wormpep=CE20475 gene=WBGene00015270 status=Partially_confirmed uniprot=G5ECR6 insdc=CCD62289.1 product="Aldose 1-epimerase"
F20G4.1	PPA04917	BRH	wormpep=CE34296 gene=WBGene00008990 locus=smgl-1 status=Confirmed uniprot=P90841 insdc=CAA99839.2
H13N06.3a	PPA13644	BRH	wormpep=CE19924 gene=WBGene00001649 locus=gob-1 status=Partially_confirmed uniprot=Q9XTQ5 insdc=CAB17072.1 product="Trehalose-phosphatase"
F26H9.2	ppa_stranded_DN28908_c1_g1_i1	BRH	wormpep=CE43857 gene=WBGene00009174 status=Confirmed uniprot=P91855 insdc=CAB04203.2
H22D07.1	PPA38752	best	wormpep=CE33129 gene=WBGene00019224 locus=gnrr-5 status=Confirmed uniprot=O44536 insdc=CCD72412.1
K03B8.5	ppa_stranded_DN16804_c0_g1_i3	best	wormpep=CE47588 gene=WBGene00003538 locus=nas-19 status=Partially_confirmed uniprot=Q21181 insdc=CAA98504.2 product="Zinc metalloproteinase nas-19"
C44B12.2a	PPA27627	BRH	wormpep=CE08703 gene=WBGene00003893 locus=ost-1 status=Confirmed uniprot=P34714 insdc=CCD67228.1 product="SPARC"
Y82E9BR.3	PPA32109	BRH	wormpep=CE27044 gene=WBGene00022336 status=Confirmed uniprot=Q9BKS0 insdc=CCD73035.1 product="ATP synthase lipid-binding protein	mitochondrial"
C01G10.9	PPA39459	BRH	wormpep=CE07818 gene=WBGene00007236 status=Confirmed uniprot=Q93169 insdc=CAB02711.1 product="Methylthioribose-1-phosphate isomerase"
F36F2.5	PPA07435	BRH	wormpep=CE17780 gene=WBGene00006525 locus=tax-2 status=Confirmed uniprot=G5EEE2 insdc=CAB04328.1
C44H9.7b	PPA18507	best	wormpep=CE36109 gene=WBGene00008102 status=Partially_confirmed uniprot=Q7JLG7 insdc=CAE54888.1
F49E10.5a	PPA19589	BRH	wormpep=CE29966 gene=WBGene00006424 locus=ctbp-1 status=Partially_confirmed uniprot=Q20595 insdc=CCD71569.1 product="C-terminal-binding protein 1"
C05E4.6a	PPA21204	best	wormpep=CE25759 gene=WBGene00006182 locus=str-134 status=Partially_confirmed uniprot=O17358 insdc=CCD63237.1
F55F8.1	PPA26186	BRH	wormpep=CE36938 gene=WBGene00004224 locus=ptr-10 status=Confirmed uniprot=P91346 insdc=CCD71882.1
F35C11.6	PPA32939	BRH	wormpep=CE02212 gene=WBGene00009405 status=Confirmed uniprot=Q20020 insdc=CAA90243.1
C17H12.2	ppa_stranded_DN31436_c1_g7_i10	BRH	wormpep=CE16863 gene=WBGene00015928 status=Confirmed uniprot=O45086 insdc=CCD64992.1
W06H8.7	PPA16515	best	wormpep=CE26025 gene=WBGene00006239 locus=str-206 status=Partially_confirmed uniprot=Q966E9 insdc=CCD72167.1
F56H11.4a	PPA03356	BRH	wormpep=CE05979 gene=WBGene00001239 locus=elo-1 status=Confirmed uniprot=G5EEE5 insdc=CAA92958.1 product="Elongation of very long chain fatty acids protein"
F52E10.5	PPA03856	best	wormpep=CE34875 gene=WBGene00002051 locus=ifa-3 status=Confirmed uniprot=Q21065 insdc=CAA91057.4 product="Intermediate filament protein ifa-3"
R04F11.4b	PPA28968	BRH	wormpep=CE42145 gene=WBGene00006668 locus=twk-13 status=Confirmed uniprot=B0M0M8 insdc=CAP72374.1
R05D3.12a	ppa_stranded_DN29773_c2_g1_i3	BRH	wormpep=CE45903 gene=WBGene00019884 status=Confirmed uniprot=P34534 insdc=CCD73199.1 product="Putative DNA topoisomerase 2	mitochondrial"
Y57G11C.2	PPA37678	BRH	wormpep=CE36675 gene=WBGene00013300 locus=lgc-7 status=Partially_confirmed uniprot=O18228 insdc=CAB16504.2
F59G1.5	ppa_stranded_DN18747_c0_g1_i1	BRH	wormpep=CE02705 gene=WBGene00004214 locus=ptp-2 status=Confirmed uniprot=G5EC24 insdc=CCD70155.1 product="Tyrosine-protein phosphatase non-receptor type ptp-2"
Y39B6A.30	ppa_stranded_DN31242_c1_g3_i1	best	wormpep=CE21688 gene=WBGene00012689 status=Partially_confirmed uniprot=Q8MYN1 insdc=CAD31825.2
F52B11.2a	ppa_stranded_DN24476_c0_g1_i1	BRH	wormpep=CE44567 gene=WBGene00009925 status=Confirmed uniprot=Q9XUE6 insdc=CAB05198.3 product="Probable phosphomannomutase"
Y111B2A.10a	ppa_stranded_DN23063_c0_g1_i3	BRH	wormpep=CE26626 gene=WBGene00013734 status=Confirmed uniprot=Q9BHL4 insdc=CAC35838.1
B0025.4	ppa_stranded_DN25961_c0_g2_i2	BRH	wormpep=CE42780 gene=WBGene00015001 status=Confirmed uniprot=Q8WQC3 insdc=CCD61198.1
Y2H9A.3	PPA16224	best	wormpep=CE21291 gene=WBGene00000735 locus=col-162 status=Partially_confirmed uniprot=Q9U2P5 insdc=CAA16275.1
Y66H1A.2a	PPA01590	BRH	wormpep=CE37731 gene=WBGene00022044 locus=dpm-1 status=Confirmed uniprot=Q9TYJ7 insdc=CCD73145.1 product="dolichol-phosphate mannosyltransferase"
T10H10.1	PPA24994	BRH	wormpep=CE13575 gene=WBGene00002039 locus=hum-6 status=Confirmed uniprot=P91443 insdc=CCD61190.1 product="Unconventional myosin heavy chain 6"
K09C4.1a	PPA13000	best	wormpep=CE42321 gene=WBGene00019547 status=Partially_confirmed uniprot=Q21385 insdc=CCD69250.1
Y56A3A.19	ppa_stranded_DN24915_c1_g1_i1	BRH	wormpep=CE22587 gene=WBGene00013237 status=Confirmed uniprot=Q9U241 insdc=CAB60498.1 product="Acyl carrier protein"
C08H9.7	ppa_stranded_DN283_c0_g1_i1	best	wormpep=CE02993 gene=WBGene00007467 locus=chil-3 status=Confirmed uniprot=Q17837 insdc=CAA91150.1
Y38F2AL.4	ppa_stranded_DN39680_c0_g1_i1	BRH	wormpep=CE06290 gene=WBGene00006912 locus=vha-3 status=Confirmed insdc=CCD66969.1 product="V-type proton ATPase 16 kDa proteolipid subunit 2\/3"
C49F8.3	PPA10263	BRH	wormpep=CE05458 gene=WBGene00008215 status=Confirmed uniprot=Q18709 insdc=CAA94123.1
ZK488.6	PPA06301	best	wormpep=CE47678 gene=WBGene00022758 status=Partially_confirmed uniprot=O17018 insdc=CCD71525.2
F13G3.6	ppa_stranded_DN29508_c0_g5_i6	BRH	wormpep=CE42640 gene=WBGene00008766 status=Confirmed uniprot=Q19421 insdc=CAA95792.2
EEED8.9	PPA07935	BRH	wormpep=CE28904 gene=WBGene00017137 locus=pink-1 status=Confirmed uniprot=Q09298 insdc=CCD68737.1 product="Serine\/threonine-protein kinase pink-1	mitochondrial"
F17B5.2	PPA01897	best	wormpep=CE43121 gene=WBGene00008906 locus=oac-17 status=Partially_confirmed uniprot=O45374 insdc=CAB02970.2
R08H2.1	PPA33601	best	wormpep=CE12594 gene=WBGene00000986 locus=dhs-23 status=Confirmed uniprot=O45709 insdc=CAB04628.1
F59A7.9	PPA09179	best	wormpep=CE11452 gene=WBGene00019096 locus=cysl-4 status=Partially_confirmed uniprot=O16284 insdc=CCD72102.1 product="Cysteine synthase"
H20J04.8	ppa_stranded_DN19717_c0_g1_i1	BRH	wormpep=CE20974 gene=WBGene00003390 locus=mog-2 status=Confirmed uniprot=Q9BLB6 insdc=CCD61684.1 product="Probable U2 small nuclear ribonucleoprotein A'"
C11E4.2	PPA20636	best	wormpep=CE08102 gene=WBGene00007517 locus=gpx-3 status=Confirmed uniprot=Q95003 insdc=CAB02655.1 product="Glutathione peroxidase 3"
F14E5.5	ppa_stranded_DN25553_c0_g1_i2	best	wormpep=CE03208 gene=WBGene00008803 locus=lips-10 status=Confirmed uniprot=Q19462 insdc=CAA91408.1
Y39A3CL.7a	PPA37495	BRH	wormpep=CE42189 gene=WBGene00021443 status=Confirmed uniprot=Q965X1 insdc=CCD73781.1
F17E9.10	PPA12492	best	wormpep=CE03253 gene=WBGene00001906 locus=his-32 status=Confirmed uniprot=P08898 insdc=CCD68531.1 product="Histone H3"
F27C8.4a	PPA24521	BRH	wormpep=CE03269 gene=WBGene00005003 locus=spp-18 status=Confirmed uniprot=Q19837 insdc=CAA92462.1
C05D11.12	PPA02953	BRH	wormpep=CE29662 gene=WBGene00002855 locus=let-721 status=Confirmed uniprot=Q11190 insdc=CCD63203.1 product="Electron transfer flavoprotein-ubiquinone oxidoreductase	mitochondrial"
T27A3.3	PPA44307	best	wormpep=CE14221 gene=WBGene00006044 locus=ssp-16 status=Confirmed uniprot=P91499 insdc=CCD72003.1 product="Sperm-specific class P protein 16"
Y119C1B.3	PPA40279	BRH	wormpep=CE37422 gene=WBGene00022469 status=Confirmed uniprot=Q65XY1 insdc=CCD68300.1
T06C12.3	PPA39135	BRH	wormpep=CE16353 gene=WBGene00006121 locus=str-56 status=Partially_confirmed uniprot=O18042 insdc=CAB03303.1
ZK337.5	PPA14590	BRH	wormpep=CE24721 gene=WBGene00003471 locus=mtd-1 status=Confirmed uniprot=G5ECI1 insdc=CAB51468.1
D1069.4b	PPA25380	best	wormpep=CE50711 gene=WBGene00017038 locus=dmsr-4 status=Partially_confirmed uniprot=A0A0K3ATT8 insdc=CTQ86418.1
C01B7.4a	ppa_stranded_DN27347_c0_g1_i2	BRH	wormpep=CE52786 gene=WBGene00006467 locus=magu-2 status=Partially_confirmed uniprot=A0A3B1DQX2 insdc=VAY52515.1
ZK678.6	PPA15901	best	wormpep=CE33263 gene=WBGene00005221 locus=srg-64 status=Predicted uniprot=O62517 insdc=CAB01907.2 product="Serpentine receptor class gamma"
T13C5.1a	PPA25583	best	wormpep=CE27206 gene=WBGene00000905 locus=daf-9 status=Confirmed uniprot=H2KYS3 insdc=CCD64552.1 product="Cytochrome P450 daf-9"
Y54G11A.6	PPA18586	best	wormpep=CE30713 gene=WBGene00000830 locus=ctl-1 status=Confirmed uniprot=O61235 insdc=CAA22458.2 product="Catalase-2"
K12D12.1	ppa_stranded_DN29773_c3_g1_i1	BRH	wormpep=CE06184 gene=WBGene00010785 locus=top-2 status=Confirmed uniprot=Q23670 insdc=CAA88867.1 product="DNA topoisomerase 2 top-2"
F15D3.4	PPA28657	best	wormpep=CE19795 gene=WBGene00008854 status=Partially_confirmed uniprot=Q9XVQ1 insdc=CAB02959.1
R10E11.4	PPA32721	BRH	wormpep=CE00306 gene=WBGene00005021 locus=sqv-3 status=Confirmed uniprot=P34548 insdc=CAA82350.1 product="Xylosylprotein 4-beta-galactosyltransferase"
ZK1321.4b	PPA08206	BRH	wormpep=CE44527 gene=WBGene00014262 status=Confirmed uniprot=G5EDL9 insdc=CBJ25116.1
Y39G10AR.8	ppa_stranded_DN278_c0_g2_i1	BRH	wormpep=CE27254 gene=WBGene00021466 locus=eif-2gamma status=Confirmed uniprot=Q95XR0 insdc=CCD69906.1
Y39A1C.2	PPA31363	BRH	wormpep=CE19147 gene=WBGene00003898 locus=oxi-1 status=Confirmed uniprot=Q9XXE6 insdc=CAA19508.1
B0035.9	PPA06990	best	wormpep=CE03252 gene=WBGene00001920 locus=his-46 status=Predicted uniprot=P62784 insdc=CAA97407.1 product="Histone H4"
F41G3.12	PPA28181	BRH	wormpep=CE42264 gene=WBGene00018304 locus=agr-1 status=Confirmed uniprot=G5EG68 insdc=CCD71051.1
Y97E10B.10	PPA12612	best	wormpep=CE44503 gene=WBGene00022409 locus=srt-53 status=Partially_confirmed uniprot=Q965R2 insdc=CCD70066.1 product="7TM GPCR	serpentine receptor class t (Srt)"
F11A3.1	ppa_stranded_DN44425_c0_g1_i1	BRH	wormpep=CE05585 gene=WBGene00008669 locus=acs-14 status=Confirmed uniprot=Q19339 insdc=CAA94751.1 product="long-chain-fatty-acid-CoA ligase"
Y57E12AM.1	PPA09441	BRH	wormpep=CE26193 gene=WBGene00021960 status=Confirmed uniprot=Q965T1 insdc=CCD74331.1 product="Transmembrane protein 258"
Y116F11B.5	PPA10413	best	wormpep=CE26050 gene=WBGene00005785 locus=srw-38 status=Predicted uniprot=Q9GRV7 insdc=CAC14392.1 product="7TM GPCR	serpentine receptor class w (Srw)"
F19B10.7	PPA40630	best	wormpep=CE09474 gene=WBGene00005988 locus=srx-97 status=Partially_confirmed uniprot=O02071 insdc=CCD69697.1 product="7TM GPCR	serpentine receptor class x (Srx)"
Y19D10A.2	PPA36483	best	wormpep=CE20472 gene=WBGene00021217 status=Predicted uniprot=G5EE51 insdc=CCD64360.1
T06D8.1a	PPA20403	BRH	wormpep=CE44989 gene=WBGene00011522 locus=srap-1 status=Partially_confirmed uniprot=G5ECB4 insdc=CAA88964.3
M01G12.14	PPA28241	best	wormpep=CE27588 gene=WBGene00010825 status=Partially_confirmed uniprot=O62316 insdc=CAB04619.2
Y43B11AR.4	ppa_stranded_DN21913_c1_g1_i1	BRH	wormpep=CE24278 gene=WBGene00004473 locus=rps-4 status=Confirmed uniprot=Q9N3X2 insdc=CCD74049.1 product="40S ribosomal protein S4"
F22D6.3a	PPA05174	BRH	wormpep=CE05684 gene=WBGene00003815 locus=nars-1 status=Confirmed uniprot=Q19722 insdc=CAA95808.1 product="Asparagine--tRNA ligase	cytoplasmic"
H24K24.5a	PPA05890	best	wormpep=CE20989 gene=WBGene00001480 locus=fmo-5 status=Confirmed uniprot=G5ED43 insdc=CCD72438.1 product="Dimethylaniline monooxygenase [N-oxide-forming]"
T25B9.2	PPA39253	best	wormpep=CE43296 gene=WBGene00012008 status=Partially_confirmed uniprot=Q27528 insdc=CAA94374.2 product="Serine\/threonine-protein phosphatase"
E02C12.8c	ppa_stranded_DN27578_c1_g2_i1	best	wormpep=CE49979 gene=WBGene00017093 status=Confirmed uniprot=H2KZK3 insdc=CCD68594.2
D2021.2a	Iso_D.3144.1	BRH	wormpep=CE43443 gene=WBGene00044071 locus=dhhc-14 status=Confirmed uniprot=H2KYE9 insdc=CCD62806.1 product="Palmitoyltransferase"
Y15E3A.1a	PPA06963	BRH	wormpep=CE27779 gene=WBGene00003681 locus=nhr-91 status=Confirmed uniprot=Q9U2R6 insdc=CAB60329.2 product="Nuclear hormone receptor family member nhr-91"
C01G8.9c	PPA05717	BRH	wormpep=CE47756 gene=WBGene00002717 locus=let-526 status=Partially_confirmed uniprot=J7SA49 insdc=CCM09387.1
W07A8.2c	PPA05682	BRH	wormpep=CE41170 gene=WBGene00012319 locus=ipla-3 status=Confirmed uniprot=G5EGD6 insdc=CAN99721.1
C50F2.3	PPA28652	BRH	wormpep=CE08909 gene=WBGene00016837 locus=syf-1 status=Confirmed uniprot=P91175 insdc=CCD67770.1
C37E2.5a	PPA27301	BRH	wormpep=CE08624 gene=WBGene00000458 locus=ceh-37 status=Confirmed uniprot=Q93356 insdc=CAB02825.1 product="Homeobox protein ceh-37"
C52D10.9	PPA13496	best	wormpep=CE17593 gene=WBGene00004814 locus=skr-8 status=Confirmed uniprot=G5ECY4 insdc=CAM36327.1
ZK131.2	PPA12492	best	wormpep=CE03253 gene=WBGene00001899 locus=his-25 status=Confirmed uniprot=P08898 insdc=CAB05831.1 product="Histone H3"
R11H6.3c	PPA19082	BRH	wormpep=CE47080 gene=WBGene00011251 locus=glb-22 status=Partially_confirmed uniprot=H9G343 insdc=CCG28262.1
F08C6.5	PPA44899	BRH	wormpep=CE47449 gene=WBGene00017243 status=Confirmed uniprot=Q19199 insdc=CCD67348.2
C12D5.7	ppa_stranded_DN16198_c0_g1_i1	best	wormpep=CE06809 gene=WBGene00015709 locus=cyp-33A1 status=Confirmed uniprot=Q27470 insdc=CCD64274.1 product="Cytochrome P450 family"
ZC262.3a	ppa_stranded_DN4385_c0_g1_i1	BRH	wormpep=CE27345 gene=WBGene00022580 locus=iglr-2 status=Confirmed uniprot=P34595 insdc=CCD69194.1 product="Immunoglobulin domain and leucine-rich repeat-containing protein 2"
T21D12.4	ppa_stranded_DN26144_c1_g1_i1	BRH	wormpep=CE18268 gene=WBGene00003932 locus=pat-6 status=Confirmed uniprot=O16785 insdc=CCD72524.1 product="Paralyzed arrest at two-fold protein 6"
F44G4.2	ppa_stranded_DN44576_c0_g1_i1	BRH	wormpep=CE02229 gene=WBGene00009712 status=Confirmed uniprot=Q20412 insdc=CAA90118.1 product="Probable NADH dehydrogenase [ubiquinone] 1 beta subcomplex subunit 2	mitochondrial"
F28C1.2b	PPA23314	BRH	wormpep=CE45947 gene=WBGene00001179 locus=egl-10 status=Partially_confirmed uniprot=F5GUC9 insdc=CCA65559.1 product="Regulator of G-protein signaling egl-10"
D2024.4b	PPA11377	BRH	wormpep=CE41627 gene=WBGene00017052 status=Confirmed uniprot=A8WFJ5 insdc=CCD63364.1
ZC416.4	PPA05841	best	wormpep=CE34622 gene=WBGene00002188 locus=kgb-2 status=Confirmed uniprot=H2KZI0 insdc=CCD68239.1 product="Mitogen-activated protein kinase"
K07G5.5	PPA07654	best	wormpep=CE06133 gene=WBGene00010644 status=Confirmed uniprot=Q21304 insdc=CAA95831.1
ZC123.1	Iso_D.14327.2	BRH	wormpep=CE28152 gene=WBGene00022517 status=Confirmed uniprot=O45021 insdc=CCD73558.1
ZK354.1	PPA42519	best	wormpep=CE02806 gene=WBGene00003458 locus=msp-65 status=Confirmed uniprot=P53017 insdc=CCD70677.1 product="Major sperm protein 19\/31\/40\/45\/50\/51\/53\/59\/61\/65\/81\/113\/142"
Y105C5B.13	ppa_stranded_DN29817_c0_g1_i2	best	wormpep=CE24062 gene=WBGene00004816 locus=skr-10 status=Confirmed uniprot=G5EG39 insdc=CAB54358.1
F43H9.4	PPA36522	best	wormpep=CE27381 gene=WBGene00018400 status=Confirmed uniprot=Q95ZT6 insdc=CCD71176.1
F15D4.8	PPA35380	BRH	wormpep=CE34815 gene=WBGene00001459 locus=flp-16 status=Confirmed uniprot=Q7YX32 insdc=CAE17795.1 product="GQTFVRF-amide"
H12D21.10a	ppa_stranded_DN31145_c2_g4_i1	BRH	wormpep=CE38966 gene=WBGene00010386 status=Confirmed uniprot=Q9XTX0 insdc=CAB07427.3
Y54E10BR.1a	PPA39679	BRH	wormpep=CE36244 gene=WBGene00021840 locus=pign-1 status=Partially_confirmed uniprot=G4SNP0 insdc=CCD72987.1
Y59H11AR.2a	PPA21961	best	wormpep=CE29894 gene=WBGene00022010 locus=catp-7 status=Confirmed uniprot=Q9N323 insdc=CCD71142.1 product="Cation-transporting ATPase"
Y39E4B.1	PPA10310	BRH	wormpep=CE21713 gene=WBGene00012714 locus=abce-1 status=Confirmed uniprot=Q9U2K8 insdc=CAB54424.1
C10G11.5a	PPA12755	BRH	wormpep=CE29080 gene=WBGene00004068 locus=pnk-1 status=Confirmed uniprot=H2KYP7 insdc=CCD64181.1
D2096.8	PPA13705	BRH	wormpep=CE04306 gene=WBGene00017075 locus=nap-1 status=Confirmed uniprot=Q19007 insdc=CCD68513.1
F42G8.10	PPA33317	BRH	wormpep=CE17069 gene=WBGene00018361 status=Confirmed uniprot=O44509 insdc=CCD61408.1
T04F3.4	PPA40233	BRH	wormpep=CE28952 gene=WBGene00011439 status=Confirmed uniprot=Q22159 insdc=CAA96671.2
R53.6	PPA39049	BRH	wormpep=CE35902 gene=WBGene00011275 locus=psf-1 status=Confirmed uniprot=Q22019 insdc=CAA91348.2 product="Probable DNA replication complex GINS protein PSF1"
C25E10.2	ppa_stranded_DN16198_c0_g1_i1	best	wormpep=CE35248 gene=WBGene00016092 locus=cyp-33B1 status=Partially_confirmed uniprot=Q27471 insdc=CCD65646.1 product="Cytochrome P450 family"
C05D11.1	ppa_stranded_DN26374_c0_g1_i1	BRH	wormpep=CE03926 gene=WBGene00015481 status=Confirmed uniprot=P48053 insdc=CCD63190.1
C46A5.1	PPA35713	BRH	wormpep=CE08751 gene=WBGene00016698 status=Partially_confirmed uniprot=Q18652 insdc=CCD66587.1
T23F1.5	PPA39983	BRH	wormpep=CE14078 gene=WBGene00011948 locus=rocf-1 status=Partially_confirmed uniprot=O18117 insdc=CAB03404.1
Y39E4B.3a	ppa_stranded_DN29951_c0_g3_i5	BRH	wormpep=CE21715 gene=WBGene00004164 locus=pqn-83 status=Confirmed uniprot=Q9U2K1 insdc=CAB54432.1
K06H7.4	ppa_stranded_DN13834_c0_g1_i1	BRH	wormpep=CE26942 gene=WBGene00001743 locus=grp-1 status=Confirmed uniprot=P34512 insdc=CCD64454.1 product="GTP exchange factor for ARFs 1"
Y19D10A.16	PPA13978	BRH	wormpep=CE20475 gene=WBGene00044734 status=Predicted uniprot=G5ECR6 insdc=CCD64372.1 product="Aldose 1-epimerase"
H21P03.2	Contig22-snapTAU.16	best	wormpep=CE40081 gene=WBGene00010409 status=Confirmed uniprot=Q9XTV3 insdc=CAB09113.2 product="Non-structural maintenance of chromosomes element 4"
F41C3.6	ppa_stranded_DN45304_c0_g1_i1	BRH	wormpep=CE45925 gene=WBGene00018272 status=Partially_confirmed uniprot=Q20262 insdc=CCD65866.1
ZC477.1	isototal.2129.1	best	wormpep=CE47991 gene=WBGene00006052 locus=ssq-3 status=Confirmed uniprot=Q23347 insdc=CCD66626.2
T22C1.4	PPA11971	BRH	wormpep=CE41266 gene=WBGene00011915 locus=ctf-8 status=Confirmed uniprot=Q22664 insdc=CAA99922.2
T20F5.3	PPA06498	BRH	wormpep=CE40717 gene=WBGene00020625 locus=mrrf-1 status=Confirmed uniprot=P91478 insdc=CCD67783.1 product="Ribosome-recycling factor	mitochondrial"
T01C3.4	PPA11026	BRH	wormpep=CE12914 gene=WBGene00011321 locus=fil-1 status=Confirmed uniprot=Q22060 insdc=CAB01664.1
F25H2.8	PPA26749	BRH	wormpep=CE34543 gene=WBGene00006720 locus=ubc-25 status=Confirmed uniprot=Q93571 insdc=CAB02096.2 product="Ubiquitin-conjugating enzyme E2 25"
Y73F8A.25a	PPA38700	BRH	wormpep=CE32999 gene=WBGene00013530 locus=ntl-11 status=Partially_confirmed uniprot=Q9NA34 insdc=CAB70231.2
K02F3.6	PPA15619	best	wormpep=CE28941 gene=WBGene00019329 locus=ceeh-1 status=Confirmed uniprot=G5EBI4 insdc=CCD61875.1 product="Epoxide hydrolase 1"
R11B5.1	PPA15854	BRH	wormpep=CE28759 gene=WBGene00044061 locus=tbc-12 status=Confirmed uniprot=Q21928 insdc=CCD71667.1
F54B11.2	PPA30186	best	wormpep=CE05926 gene=WBGene00000621 locus=col-44 status=Partially_confirmed uniprot=Q20739 insdc=CAA94136.1
W02B12.1	PPA11905	best	wormpep=CE03761 gene=WBGene00012201 status=Confirmed uniprot=Q23119 insdc=CAA91393.2
B0464.5a	PPA36813	BRH	wormpep=CE36580 gene=WBGene00004980 locus=spk-1 status=Confirmed uniprot=Q03563 insdc=CAA79540.2 product="Serine\/threonine-protein kinase spk-1"
T19B10.7	PPA34822	best	wormpep=CE06461 gene=WBGene00002072 locus=ima-1 status=Confirmed uniprot=Q22560 insdc=CAA98540.1 product="Importin subunit alpha-1"
T08B2.5b	ppa_stranded_DN30235_c6_g1_i1	BRH	wormpep=CE26949 gene=WBGene00020346 locus=rbm-5 status=Confirmed uniprot=Q9BIC2 insdc=CCD67604.1
T23B5.4b	ppa_stranded_DN10620_c0_g2_i1	BRH	wormpep=CE45527 gene=WBGene00011941 status=Partially_confirmed uniprot=E5QCJ3 insdc=CBY25203.1
H06H21.3	PPA06419	BRH	wormpep=CE17962 gene=WBGene00019162 locus=eif-1.A status=Confirmed uniprot=Q9TXU7 insdc=CCD72218.1
M01G5.6	PPA01692	BRH	wormpep=CE38620 gene=WBGene00044341 locus=ave-1 status=Confirmed uniprot=Q4W4Y7 insdc=CCD73022.1
F38C2.5	ppa_stranded_DN25421_c0_g2_i2	best	wormpep=CE16004 gene=WBGene00009537 locus=ccch-2 status=Confirmed uniprot=O45491 insdc=CAB05191.1
F56D5.1	PPA28706	BRH	wormpep=CE05967 gene=WBGene00000695 locus=col-121 status=Partially_confirmed uniprot=Q20880 insdc=CAA93499.1
C27A12.8	PPA35639	BRH	wormpep=CE29680 gene=WBGene00016158 locus=ari-1.1 status=Confirmed uniprot=O01965 insdc=CCD61206.1 product="RBR-type E3 ubiquitin transferase"
R01B10.1a	PPA29069	BRH	wormpep=CE25962 gene=WBGene00000534 locus=cpi-2 status=Confirmed uniprot=G5ECM9 insdc=CCD70263.1 product="Cystatin"
C42D4.3	PPA04875	best	wormpep=CE04191 gene=WBGene00016596 status=Confirmed uniprot=Q18572 insdc=CCD66615.1
Y43D4A.3b	PPA14042	best	wormpep=CE39831 gene=WBGene00012789 status=Predicted uniprot=G5EEA9 insdc=CAJ76973.1
T19C3.2	PPA00582	BRH	wormpep=CE02053 gene=WBGene00020560 status=Partially_confirmed uniprot=Q10008 insdc=CCD73734.1
C52E12.2b	PPA28173	BRH	wormpep=CE47855 gene=WBGene00006831 locus=unc-104 status=Confirmed uniprot=P23678 insdc=CCD64623.2 product="Kinesin-like protein unc-104"
F01F1.15	ppa_stranded_DN29331_c1_g1_i1	BRH	wormpep=CE26884 gene=WBGene00017169 status=Confirmed uniprot=Q95QN1 insdc=CCD66000.1
R11.1	PPA25400	best	wormpep=CE31578 gene=WBGene00011226 locus=slc-25A21 status=Confirmed uniprot=O62347 insdc=CAB04651.3
T03G11.6	PPA24523	BRH	wormpep=CE42158 gene=WBGene00020199 status=Confirmed uniprot=Q22123 insdc=CCD68816.1
Y73B3A.16	PPA01084	best	wormpep=CE32275 gene=WBGene00022218 status=Predicted uniprot=Q95XE7 insdc=CCD74438.1
C06B3.5	PPA36850	best	wormpep=CE43017 gene=WBGene00007364 locus=stdh-3 status=Partially_confirmed uniprot=Q17704 insdc=CAB01115.2 product="Putative steroid dehydrogenase 3"
K02B2.5	PPA10045	BRH	wormpep=CE04691 gene=WBGene00004494 locus=rps-25 status=Confirmed uniprot=P52821 insdc=CCD61804.1 product="40S ribosomal protein S25"
C47E8.6	PPA16977	BRH	wormpep=CE42452 gene=WBGene00008144 locus=gasr-8 status=Partially_confirmed uniprot=Q18689 insdc=CAA99794.3
ZK593.8	PPA38706	BRH	wormpep=CE28722 gene=WBGene00014004 locus=fic-1 status=Confirmed uniprot=Q23544 insdc=CAA93429.2 product="Adenosine monophosphate-protein transferase fic-1"
F53F4.15	ppa_stranded_DN12568_c0_g2_i1	BRH	wormpep=CE47781 gene=WBGene00009997 status=Confirmed uniprot=Q7JLC8 insdc=CAE53331.2
C33B4.2	PPA33153	BRH	wormpep=CE01507 gene=WBGene00007891 status=Confirmed uniprot=Q09492 insdc=CAA88323.1
F59E12.12	PPA43886	best	wormpep=CE11540 gene=WBGene00000252 locus=bli-2 status=Confirmed uniprot=O01904 insdc=CCD64978.1
F33E2.2a	PPA37215	BRH	wormpep=CE36153 gene=WBGene00001008 locus=dlk-1 status=Confirmed uniprot=O01700 insdc=CAB06544.3 product="Mitogen-activated protein kinase kinase kinase dlk-1"
Y62E10A.20	ppa_stranded_DN25010_c0_g1_i3	BRH	wormpep=CE39871 gene=WBGene00044745 status=Confirmed uniprot=Q2HQK3 insdc=CAJ76951.1
C01H6.2	ppa_stranded_DN30180_c0_g1_i2	BRH	wormpep=CE36466 gene=WBGene00007252 locus=mlt-2 status=Confirmed uniprot=Q17583 insdc=CAA95781.2
C01G6.3	PPA45643	BRH	wormpep=CE37474 gene=WBGene00007225 status=Confirmed uniprot=Q17572 insdc=CAA84634.2
F10E7.10	PPA16230	BRH	wormpep=CE04365 gene=WBGene00017351 locus=cutl-5 status=Confirmed uniprot=Q19304 insdc=CCD69170.1
ZK1055.4	PPA17031	best	wormpep=CE48335 gene=WBGene00022845 status=Confirmed uniprot=O76444 insdc=CCD68847.2
Y106G6E.4	ppa_stranded_DN28181_c1_g1_i1	BRH	wormpep=CE20408 gene=WBGene00013708 status=Confirmed uniprot=Q9XWE6 insdc=CAA21728.1 product="Probable 5-formyltetrahydrofolate cyclo-ligase"
Y47D3B.4	PPA19957	BRH	wormpep=CE37289 gene=WBGene00012941 status=Confirmed uniprot=Q9XX05 insdc=CAA21037.2
W02B3.4	ppa_stranded_DN31286_c1_g6_i1	best	wormpep=CE34600 gene=WBGene00020924 status=Confirmed uniprot=Q09341 insdc=CCD63983.1
R05G9.2b	ppa_stranded_DN21146_c0_g1_i1	BRH	wormpep=CE37397 gene=WBGene00019904 locus=twk-49 status=Confirmed uniprot=Q65XY3 insdc=CCD73232.1
M110.1	ppa_stranded_DN22006_c0_g1_i1	BRH	wormpep=CE35898 gene=WBGene00000652 locus=col-76 status=Partially_confirmed uniprot=Q21528 insdc=CAA90258.2
T10H4.10	ppa_stranded_DN26068_c0_g1_i2	best	wormpep=CE16395 gene=WBGene00011698 locus=cyp-34A1 status=Partially_confirmed uniprot=O62378 insdc=CAB03340.1 product="Cytochrome P450 family"
B0416.3	PPA24452	BRH	wormpep=CE02433 gene=WBGene00015179 status=Confirmed uniprot=Q11071 insdc=CCD61921.1
T04C10.4	PPA07521	BRH	wormpep=CE06355 gene=WBGene00000221 locus=atf-5 status=Confirmed uniprot=Q22156 insdc=CAA93757.1
D1014.2	PPA03619	best	wormpep=CE52675 gene=WBGene00017015 status=Confirmed uniprot=Q18923 insdc=CCD68318.2
K05D4.4	ppa_stranded_DN26068_c0_g1_i2	best	wormpep=CE16230 gene=WBGene00010589 locus=cyp-33D1 status=Confirmed uniprot=O45659 insdc=CAB07250.1 product="Cytochrome P450 family"
C03G6.19	PPA37857	BRH	wormpep=CE27579 gene=WBGene00005647 locus=srp-6 status=Confirmed uniprot=G5EFH4 insdc=CCD62703.1
F34D6.3	PPA28163	BRH	wormpep=CE28297 gene=WBGene00006318 locus=sup-9 status=Confirmed uniprot=O17185 insdc=CCD69862.1 product="Two pore potassium channel protein sup-9"
C42C1.1	PPA12759	best	wormpep=CE38043 gene=WBGene00016579 locus=sre-14 status=Partially_confirmed uniprot=A3QMB0 insdc=CAM36342.1 product="7TM GPCR	serpentine receptor class e (Sre)"
C15C7.5	PPA00124	BRH	wormpep=CE03991 gene=WBGene00015791 status=Confirmed uniprot=Q18012 insdc=CCD64589.1
D2092.2	ppa_stranded_DN25320_c0_g1_i2	BRH	wormpep=CE09101 gene=WBGene00017064 locus=ppfr-2 status=Confirmed uniprot=P91198 insdc=CCD68493.1
F55E10.7	PPA20344	BRH	wormpep=CE40072 gene=WBGene00018886 locus=npr-28 status=Confirmed uniprot=Q20841 insdc=CCD70891.1
T04A11.4	PPA03364	best	wormpep=CE13122 gene=WBGene00011419 status=Predicted uniprot=G5EG50 insdc=CAB05604.1
Y110A7A.15a	PPA42531	best	wormpep=CE30705 gene=WBGene00022462 status=Confirmed uniprot=H2KZ41 insdc=CCD66206.1
F18F11.3d	ppa_stranded_DN31455_c0_g1_i5	BRH	wormpep=CE48822 gene=WBGene00017576 locus=cdh-8 status=Partially_confirmed uniprot=U4PM66 insdc=CDH93164.1
C09G12.9	ppa_stranded_DN48022_c0_g1_i1	BRH	wormpep=CE34675 gene=WBGene00015658 locus=tsg-101 status=Confirmed uniprot=O76258 insdc=CCD64026.1
K08F4.6	PPA40675	best	wormpep=CE25051 gene=WBGene00001750 locus=gst-2 status=Confirmed uniprot=O16115 insdc=CAA93087.2 product="Glutathione S-transferase 2"
F52E1.10	ppa_stranded_DN20167_c0_g2_i2	best	wormpep=CE04638 gene=WBGene00018698 locus=vha-18 status=Confirmed uniprot=Q20666 insdc=CCD70812.1 product="Probable V-type proton ATPase subunit H 1"
ZC416.1	PPA11634	BRH	wormpep=CE48878 gene=WBGene00022608 locus=madf-9 status=Confirmed uniprot=H2KZH8 insdc=CCD68237.2
ZK1248.16	PPA07951	BRH	wormpep=CE29634 gene=WBGene00002268 locus=lec-5 status=Confirmed uniprot=G5EFI4 insdc=CCD72513.1 product="Galectin"
ZK112.6	ppa_stranded_DN29603_c0_g1_i1	BRH	wormpep=CE39456 gene=WBGene00022662 status=Partially_confirmed uniprot=P34615 insdc=CCD62767.1
C15B12.2	PPA38210	best	wormpep=CE47286 gene=WBGene00015784 status=Partially_confirmed uniprot=Q18003 insdc=CCD64573.2
F55A11.4a	ppa_stranded_DN26895_c0_g1_i1	BRH	wormpep=CE44090 gene=WBGene00010077 status=Confirmed uniprot=C8JQR9 insdc=CBB16188.1
Y40B10A.8a	ppa_stranded_DN25066_c0_g1_i1	best	wormpep=CE31110 gene=WBGene00003676 locus=nhr-86 status=Confirmed uniprot=Q965W2 insdc=CCD70636.1 product="Nuclear hormone receptor family member nhr-86"
C15H11.9	PPA38411	BRH	wormpep=CE08186 gene=WBGene00007617 locus=rrbs-1 status=Confirmed uniprot=Q9XVT0 insdc=CAB02731.1 product="Ribosome biogenesis regulatory protein homolog"
C47E12.6	ppa_stranded_DN24913_c0_g1_i1	BRH	wormpep=CE43648 gene=WBGene00008150 locus=mam-2 status=Confirmed uniprot=Q8I4M2 insdc=CAD56234.3
C54C8.5	PPA01958	best	wormpep=CE42872 gene=WBGene00008293 locus=glct-5 status=Partially_confirmed uniprot=O17708 insdc=CAB05467.2 product="Galactosylgalactosylxylosylprotein 3-beta-glucuronosyltransferase"
T11G6.4	PPA08877	best	wormpep=CE40516 gene=WBGene00011719 status=Confirmed uniprot=Q22406 insdc=CAA93414.3
C29H12.2	ppa_stranded_DN15194_c0_g1_i1	BRH	wormpep=CE02516 gene=WBGene00016235 status=Confirmed uniprot=Q18315 insdc=CCD66105.1
F58G1.3	ppa_stranded_DN26485_c0_g1_i2	best	wormpep=CE35562 gene=WBGene00010265 status=Confirmed uniprot=O62272 insdc=CAB04521.2 product="Serine\/threonine-protein phosphatase"
T05A6.2b	ppa_stranded_DN27379_c0_g1_i1	BRH	wormpep=CE31824 gene=WBGene00000517 locus=cki-2 status=Confirmed uniprot=G5EEJ2 insdc=CAD45597.1
K08E4.6	PPA07209	BRH	wormpep=CE06146 gene=WBGene00010670 status=Confirmed uniprot=Q21336 insdc=CAA92683.1
C37C3.6b	PPA08057	BRH	wormpep=CE17536 gene=WBGene00003242 locus=mig-6 status=Confirmed uniprot=O76840 insdc=CCD66946.1 product="Papilin"
F10E9.11	PPA15070	BRH	wormpep=CE29491 gene=WBGene00017360 status=Confirmed uniprot=Q95QL6 insdc=CCD69137.1
W06D4.6	ppa_stranded_DN24948_c0_g1_i1	BRH	wormpep=CE25143 gene=WBGene00004298 locus=rad-54 status=Partially_confirmed uniprot=G5EEN6 insdc=CAA22254.2
F17C11.12a	ppa_stranded_DN31605_c1_g6_i4	best	wormpep=CE27130 gene=WBGene00008923 status=Confirmed uniprot=G5EC34 insdc=CAC35887.1
F57B9.6a	PPA00243	BRH	wormpep=CE01341 gene=WBGene00002083 locus=inf-1 status=Confirmed uniprot=P27639 insdc=CCD70313.1 product="Eukaryotic initiation factor 4A"
F35C5.2	PPA41509	best	wormpep=CE33390 gene=WBGene00005040 locus=sra-14 status=Partially_confirmed uniprot=Q9XVP3 insdc=CAB03051.3 product="7TM GPCR	serpentine receptor class a (Sra)"
Y47D3A.29b	PPA39596	BRH	wormpep=CE44057 gene=WBGene00012936 locus=pola-1 status=Partially_confirmed uniprot=C7IVS4 insdc=CBB16332.1 product="DNA polymerase"
T19H12.1a	PPA35454	best	wormpep=CE13752 gene=WBGene00020587 locus=ugt-9 status=Partially_confirmed uniprot=O01617 insdc=CCD66997.1 product="Putative UDP-glucuronosyltransferase ugt-9"
F40G9.11	PPA43212	BRH	wormpep=CE19858 gene=WBGene00003510 locus=mxl-2 status=Confirmed uniprot=Q9TZ70 insdc=CCD70935.1
B0019.1	PPA12825	BRH	wormpep=CE40797 gene=WBGene00000138 locus=amx-2 status=Confirmed uniprot=Q9XXU5 insdc=CAA15509.3
C34E10.8	ppa_stranded_DN30079_c0_g1_i1	BRH	wormpep=CE32158 gene=WBGene00016409 locus=sumv-1 status=Confirmed uniprot=P46582 insdc=CCD66652.1 product="Protein sumv-1"
H20J04.3	PPA22792	BRH	wormpep=CE23813 gene=WBGene00019218 locus=madf-3 status=Confirmed uniprot=Q9N5M0 insdc=CCD61678.1
F13G3.4	ppa_stranded_DN31317_c0_g2_i1	BRH	wormpep=CE17659 gene=WBGene00008764 locus=dylt-1 status=Confirmed uniprot=Q19416 insdc=CAA95796.1
R07E4.4	PPA00558	BRH	wormpep=CE28748 gene=WBGene00003254 locus=mig-23 status=Confirmed uniprot=Q21815 insdc=CCD67510.1 product="Nucleoside-diphosphatase mig-23"
F52C12.5	PPA01540	BRH	wormpep=CE31536 gene=WBGene00001253 locus=elt-6 status=Confirmed uniprot=G5EGN3 insdc=CCD71628.1
Y111B2A.16	PPA00664	BRH	wormpep=CE24137 gene=WBGene00006389 locus=taf-7.2 status=Confirmed uniprot=Q9NEW8 insdc=CAC35845.1
R05D8.4	PPA36465	best	wormpep=CE51089 gene=WBGene00005917 locus=srx-26 status=Predicted uniprot=Q9N5G7 insdc=CCD65479.2 product="7TM GPCR	serpentine receptor class x (Srx)"
Y47D7A.3	PPA27722	best	wormpep=CE51639 gene=WBGene00021617 status=Predicted uniprot=Q95XZ3 insdc=CCD69374.2
C08D8.7	ppa_stranded_DN32391_c0_g1_i1	BRH	wormpep=CE48519 gene=WBGene00235325 status=Partially_confirmed uniprot=U4PLX7 insdc=CDH93061.1
T28F2.2b	UMM-S2873-3.0-mRNA-1_frag	BRH	wormpep=CE50200 gene=WBGene00020901 status=Confirmed uniprot=A0A0K3AQR5 insdc=CTQ86379.1
T06D8.2	PPA25311	BRH	wormpep=CE43440 gene=WBGene00011523 status=Confirmed uniprot=Q22249 insdc=CAA88965.3
F35H10.11	PPA40957	best	wormpep=CE07075 gene=WBGene00001903 locus=his-29 status=Predicted uniprot=P04255 insdc=CCD69642.1 product="Histone H2B 1"
R10H10.6	ppa_stranded_DN48420_c0_g1_i1	BRH	wormpep=CE06297 gene=WBGene00011224 status=Confirmed uniprot=Q21918 insdc=CAA94613.1
T01B11.2a	PPA40395	BRH	wormpep=CE12894 gene=WBGene00020139 locus=eppl-1 status=Confirmed uniprot=P91408 insdc=CCD65920.1 product="Ethanolamine-phosphate phospho-lyase homolog 1"
F49C12.3	PPA28208	best	wormpep=CE49628 gene=WBGene00009873 status=Partially_confirmed uniprot=Q20581 insdc=CAA92508.3
F10C2.7	PPA32502	BRH	wormpep=CE35459 gene=WBGene00008647 status=Partially_confirmed uniprot=P90832 insdc=CAB04079.2
F28F8.9b	PPA39217	BRH	wormpep=CE45095 gene=WBGene00044188 status=Partially_confirmed uniprot=D7SFP0 insdc=CBM41201.1
K10H10.7	ppa_stranded_DN17804_c0_g1_i1	best	wormpep=CE16256 gene=WBGene00010763 status=Confirmed uniprot=O45684 insdc=CAB05783.1
B0024.14b	PPA14135	BRH	wormpep=CE42527 gene=WBGene00007103 locus=crm-1 status=Confirmed uniprot=G5EF34 insdc=CAD44087.2
F41B5.8a	PPA05606	best	wormpep=CE25880 gene=WBGene00006279 locus=str-253 status=Partially_confirmed uniprot=O16674 insdc=CCD70990.1
Y39H10A.7a	PPA21807	BRH	wormpep=CE26076 gene=WBGene00000498 locus=chk-1 status=Confirmed uniprot=Q9N3Z3 insdc=CCD73287.1 product="Serine\/threonine-protein kinase chk-1"
B0280.17	PPA42121	best	wormpep=CE41972 gene=WBGene00044674 status=Partially_confirmed uniprot=Q2V4X2 insdc=CCD61611.1
Y38C1AA.1c	PPA16459	BRH	wormpep=CE52060 gene=WBGene00021394 status=Confirmed uniprot=H2KZW8 insdc=CCD70245.2
C08B6.14	PPA12619	best	wormpep=CE52129 gene=WBGene00044044 status=Partially_confirmed uniprot=G5EGR0 insdc=CAI46573.3 product="Purple acid phosphatase"
T22E5.5	PPA11114	best	wormpep=CE04994 gene=WBGene00003495 locus=mup-2 status=Confirmed uniprot=Q27371 insdc=CCD72846.1 product="Troponin T"
R13G10.4	PPA16780	best	wormpep=CE03570 gene=WBGene00011260 locus=cnnm-5 status=Partially_confirmed uniprot=G5ED05 insdc=CAA84672.1 product="Metal transporter cnnm-5"
T09F3.2	PPA33474	BRH	wormpep=CE02342 gene=WBGene00011662 status=Confirmed uniprot=G5EEG6 insdc=CAA88869.1
C30F12.1	PPA10066	best	wormpep=CE40689 gene=WBGene00016260 locus=rege-1 status=Confirmed uniprot=Q95YE2 insdc=CCD66238.1 product="Endoribonuclease rege-1"
T04F8.6	PPA09611	BRH	wormpep=CE44230 gene=WBGene00011444 status=Confirmed uniprot=Q22167 insdc=CAA91482.3
F37A4.6	PPA36700	BRH	wormpep=CE00706 gene=WBGene00018136 status=Partially_confirmed uniprot=P41884 insdc=CCD70704.1
T07C4.10	ppa_stranded_DN30654_c0_g2_i1	best	wormpep=CE38103 gene=WBGene00011562 locus=sas-7 status=Confirmed uniprot=G5EBL8 insdc=CAI59118.1
Y37E11AM.1a	ppa_stranded_DN26426_c0_g2_i2	BRH	wormpep=CE48662 gene=WBGene00021365 locus=smgl-2 status=Confirmed uniprot=U4PRA5 insdc=CDH93105.1
Y73B6BL.24	ppa_stranded_DN12997_c0_g2_i1	best	wormpep=CE29924 gene=WBGene00022245 locus=acp-6 status=Confirmed uniprot=Q9GUF2 insdc=CCD74171.1 product="Putative acid phosphatase 6"
Y53H1A.2b	PPA04978	best	wormpep=CE42483 gene=WBGene00013178 status=Confirmed uniprot=B1V8K4 insdc=CAQ35075.1
F56A11.1	ppa_stranded_DN24933_c0_g1_i1	BRH	wormpep=CE31351 gene=WBGene00001579 locus=gex-2 status=Confirmed uniprot=O44518 insdc=CCD65256.1 product="Cytoplasmic FMR1-interacting protein homolog"
K08B4.2	PPA43482	best	wormpep=CE25940 gene=WBGene00019514 status=Partially_confirmed uniprot=Q9TYY6 insdc=CCD72377.1
Y53F4B.18	PPA20921	BRH	wormpep=CE22408 gene=WBGene00013164 status=Confirmed uniprot=Q9NAB7 insdc=CAB61089.1
F11A5.10	PPA12815	best	wormpep=CE24896 gene=WBGene00001591 locus=glc-1 status=Confirmed uniprot=G5EBR3 insdc=CAB07361.2 product="Glutamate-gated chloride channel alpha"
T26A5.5a	ppa_stranded_DN31380_c0_g4_i8	BRH	wormpep=CE50209 gene=WBGene00020821 locus=jhdm-1 status=Confirmed uniprot=Q95Q98 insdc=CCD63210.2 product="JmjC domain-containing histone demethylation protein 1"
F53H8.1	PPA39075	BRH	wormpep=CE35723 gene=WBGene00000164 locus=apm-3 status=Confirmed uniprot=Q20736 insdc=CCD67241.1
C25F9.1a	PPA10413	best	wormpep=CE31883 gene=WBGene00005832 locus=srw-85 status=Partially_confirmed uniprot=O62077 insdc=CAB03921.2 product="7TM GPCR	serpentine receptor class w (Srw)"
Y7A9A.1	PPA16913	best	wormpep=CE28151 gene=WBGene00012416 status=Confirmed uniprot=O18256 insdc=CAB16541.2
H42K12.3	PPA18670	BRH	wormpep=CE11614 gene=WBGene00019272 status=Confirmed uniprot=O17347 insdc=CCD67854.1
F49D11.9b	PPA06208	best	wormpep=CE52856 gene=WBGene00018632 locus=tag-296 status=Confirmed insdc=VDJ62022.1
M163.4	ppa_stranded_DN29750_c0_g1_i1	BRH	wormpep=CE12452 gene=WBGene00001583 locus=gfi-3 status=Confirmed uniprot=Q93903 insdc=CAB01894.1 product="Protein gfi-3"
Y73B6BL.34	PPA30186	best	wormpep=CE29928 gene=WBGene00000256 locus=bli-6 status=Confirmed uniprot=Q8MXR1 insdc=CCD74181.1
AH6.5	PPA10618	BRH	wormpep=CE26846 gene=WBGene00003231 locus=mex-6 status=Confirmed uniprot=Q09436 insdc=CAA88088.2 product="Zinc finger protein mex-6"
F26G1.9	PPA25324	best	wormpep=CE39357 gene=WBGene00044662 status=Confirmed uniprot=Q2V4U3 insdc=CCD65851.1
T05H10.1	PPA22641	BRH	wormpep=CE32928 gene=WBGene00011507 status=Confirmed uniprot=Q22240 insdc=CAA87795.2 product="Ubiquitin carboxyl-terminal hydrolase"
F57C2.1	PPA23006	best	wormpep=CE28341 gene=WBGene00010193 locus=btb-20 status=Confirmed uniprot=O45593 insdc=CAB05523.2
C41G7.9b	PPA23068	BRH	wormpep=CE44122 gene=WBGene00077771 status=Partially_confirmed uniprot=C7FZU5 insdc=CBA11604.1
F55H2.6	PPA00938	BRH	wormpep=CE00213 gene=WBGene00000550 locus=clu-1 status=Confirmed uniprot=P34466 insdc=CAA81605.1 product="Clustered mitochondria protein homolog"
W02F12.4d	PPA37870	BRH	wormpep=CE47068 gene=WBGene00020949 status=Confirmed uniprot=H1ZUX4 insdc=CCF23374.1
F37C4.2	PPA01897	best	wormpep=CE33638 gene=WBGene00018142 locus=oac-22 status=Confirmed uniprot=Q86MF6 insdc=CCD70192.1
T08D2.7	ppa_stranded_DN4165_c0_g1_i1	best	wormpep=CE28251 gene=WBGene00011612 status=Partially_confirmed uniprot=A4F324 insdc=CCD74403.1
R13D11.8a	ppa_stranded_DN26274_c0_g1_i4	best	wormpep=CE39955 gene=WBGene00020062 locus=nhr-270 status=Partially_confirmed uniprot=O17013 insdc=CCD71087.1
ZK177.5	ppa_stranded_DN18407_c0_g1_i1	BRH	wormpep=CE25682 gene=WBGene00000375 locus=cyp-44A1 status=Confirmed uniprot=Q09660 insdc=CCD64858.1 product="Probable cytochrome P450 CYP44"
F22F7.4a	PPA40346	best	wormpep=CE50963 gene=WBGene00017722 status=Partially_confirmed uniprot=A0A0K3AXR0 insdc=CTQ86783.1
D2085.3	ppa_stranded_DN26494_c0_g3_i2	BRH	wormpep=CE03107 gene=WBGene00008428 locus=eif-2Bepsilon status=Confirmed uniprot=Q18994 insdc=CAA91063.1
ZK669.3	PPA04337	best	wormpep=CE01114 gene=WBGene00014053 status=Confirmed uniprot=Q23570 insdc=CAA85464.1 product="GILT-like protein ZK669.3"
Y57G11C.43	ppa_stranded_DN15795_c0_g1_i1	BRH	wormpep=CE35120 gene=WBGene00013332 status=Confirmed uniprot=Q7YTI4 insdc=CAE18026.1
ZK1240.3a	ppa_stranded_DN4358_c0_g1_i1	best	wormpep=CE33496 gene=WBGene00022868 status=Confirmed uniprot=O16680 insdc=CCD61645.1
F56D2.6a	PPA19994	BRH	wormpep=CE01334 gene=WBGene00018967 locus=ddx-15 status=Confirmed uniprot=Q20875 insdc=CCD63138.1 product="Pre-mRNA-splicing factor ATP-dependent RNA helicase ddx-15"
F02E8.5	PPA21709	BRH	wormpep=CE07020 gene=WBGene00017178 locus=atg-16.1 status=Partially_confirmed uniprot=Q19124 insdc=CCD83386.1 product="Autophagic-related protein 16.1"
M04C7.4	PPA23044	BRH	wormpep=CE34944 gene=WBGene00010855 status=Partially_confirmed uniprot=Q7YWX8 insdc=CAE17876.1
F25D1.3	ppa_stranded_DN23965_c0_g1_i2	BRH	wormpep=CE31917 gene=WBGene00009108 status=Confirmed uniprot=G5EDD7 insdc=CAA98268.2
C53B4.8	ppa_stranded_DN26862_c0_g1_i1	BRH	wormpep=CE43562 gene=WBGene00008277 locus=mltn-12 status=Partially_confirmed uniprot=G5EG70 insdc=CAA92458.2
C10H11.1	PPA35625	BRH	wormpep=CE29081 gene=WBGene00015691 locus=viln-1 status=Confirmed uniprot=P91041 insdc=CCD64214.1
F32A11.2	ppa_stranded_DN31030_c0_g1_i7	BRH	wormpep=CE17738 gene=WBGene00001998 locus=hpr-17 status=Confirmed uniprot=G5EGG2 insdc=CAB04224.1
T09A12.3a	PPA18730	BRH	wormpep=CE17232 gene=WBGene00003839 locus=ocr-2 status=Partially_confirmed uniprot=O61220 insdc=CCD63561.1
F13E9.14	ppa_stranded_DN14492_c0_g2_i1	best	wormpep=CE40642 gene=WBGene00045207 status=Partially_confirmed uniprot=A1Z6D0 insdc=CAM06587.1
C47B2.5	PPA12753	BRH	wormpep=CE17565 gene=WBGene00001234 locus=eif-6 status=Confirmed uniprot=O62106 insdc=CAB16860.1 product="Eukaryotic translation initiation factor 6"
F53B7.2a	PPA18124	BRH	wormpep=CE44099 gene=WBGene00009965 locus=frpr-9 status=Partially_confirmed uniprot=C7FZU0 insdc=CBA11610.1
Y22F5A.3b	PPA10410	BRH	wormpep=CE16604 gene=WBGene00004364 locus=ric-4 status=Confirmed uniprot=A5PEW5 insdc=CAN99702.1 product="Synaptosomal-associated protein"
C43H8.2	ppa_stranded_DN24993_c0_g3_i3	BRH	wormpep=CE19378 gene=WBGene00016622 locus=mafr-1 status=Confirmed uniprot=Q9TZN2 insdc=CCD62131.1 product="Repressor of RNA polymerase III transcription MAF1"
Y45G12C.2a	PPA08014	best	wormpep=CE21937 gene=WBGene00001758 locus=gst-10 status=Confirmed uniprot=Q9N4X8 insdc=CCD62297.1 product="Glutathione S-transferase P 10"
Y55F3AM.4a	PPA06402	BRH	wormpep=CE25486 gene=WBGene00021922 locus=atg-3 status=Confirmed uniprot=Q9N369 insdc=CCD74062.1 product="Autophagy-related protein 3"
D2092.3	PPA00534	BRH	wormpep=CE09102 gene=WBGene00000050 locus=acr-11 status=Partially_confirmed uniprot=P91197 insdc=CCD68494.1 product="Acetylcholine receptor subunit acr-11"
T22G5.6	PPA09647	best	wormpep=CE41159 gene=WBGene00002260 locus=lbp-8 status=Confirmed uniprot=O02324 insdc=CAB03391.2
C33G8.9	ppa_stranded_DN29876_c0_g1_i1	best	wormpep=CE06918 gene=WBGene00016366 locus=nhr-140 status=Confirmed uniprot=Q18394 insdc=CCD66532.1
F52F12.2	PPA39084	best	wormpep=CE10842 gene=WBGene00000640 locus=col-64 status=Partially_confirmed uniprot=O02271 insdc=CAB05733.1
Y105E8A.22	PPA36051	BRH	wormpep=CE36222 gene=WBGene00001365 locus=exc-4 status=Confirmed uniprot=Q8WQA4 insdc=CAD21669.2 product="Chloride intracellular channel exc-4"
C08E8.2	PPA10976	best	wormpep=CE41354 gene=WBGene00007438 status=Predicted uniprot=O62040 insdc=CAB03857.2
T01H3.1	PPA36548	BRH	wormpep=CE03595 gene=WBGene00006913 locus=vha-4 status=Confirmed uniprot=G5EDB8 insdc=CAA92686.1
C44F1.1	PPA04017	BRH	wormpep=CE43492 gene=WBGene00008091 status=Confirmed uniprot=G5EFT9 insdc=CAA88852.4
T27A1.6	PPA39915	BRH	wormpep=CE24016 gene=WBGene00003106 locus=mab-9 status=Confirmed uniprot=P90971 insdc=CCD73630.1 product="T-box protein 12"
K08B12.5a	ppa_stranded_DN30262_c1_g1_i1	BRH	wormpep=CE30818 gene=WBGene00006437 locus=mrck-1 status=Confirmed uniprot=O01583 insdc=CCD70382.1 product="Serine\/threonine-protein kinase mrck-1"
C27A2.4	PPA01999	best	wormpep=CE45572 gene=WBGene00016152 locus=pho-12 status=Confirmed uniprot=E7EM29 insdc=CCD63073.1
F09F3.9	PPA01926	best	wormpep=CE30341 gene=WBGene00008629 locus=cpt-5 status=Confirmed uniprot=G5EG54 insdc=CAB02911.3
C04F5.4	PPA29872	best	wormpep=CE19668 gene=WBGene00015446 locus=srab-1 status=Partially_confirmed uniprot=Q9GZD4 insdc=CCD63014.1 product="7TM GPCR	serpentine receptor class ab (A-like)(Srab)"
F49E11.3	PPA18511	BRH	wormpep=CE45919 gene=WBGene00000134 locus=amt-2 status=Partially_confirmed uniprot=Q20605 insdc=CAA94345.3 product="Putative ammonium transporter 2"
T28H11.2	PPA43407	best	wormpep=CE26015 gene=WBGene00005638 locus=srm-1 status=Partially_confirmed uniprot=Q23060 insdc=CCD63835.1 product="7TM GPCR	serpentine receptor class M (Srm)"
T23G7.3	UMM-S435-1.46-mRNA-1_frag	BRH	wormpep=CE03704 gene=WBGene00011966 status=Confirmed uniprot=Q22705 insdc=CAA92701.1
F09A5.4c	ppa_stranded_DN27702_c2_g1_i2	BRH	wormpep=CE26804 gene=WBGene00008601 locus=mob-2 status=Confirmed uniprot=G5ECT9 insdc=CAC35811.1
Y59E9AL.8	ppa_stranded_DN35751_c0_g1_i1	best	wormpep=CE49218 gene=WBGene00044346 status=Predicted uniprot=Q4W5R6 insdc=CCD74083.2
T06C12.7	PPA34589	best	wormpep=CE16357 gene=WBGene00003674 locus=nhr-84 status=Confirmed uniprot=O45756 insdc=CAB03299.1
T19E7.2a	PPA13755	BRH	wormpep=CE27591 gene=WBGene00004804 locus=skn-1 status=Confirmed uniprot=P34707 insdc=CCD62212.1 product="Protein skinhead-1"
F33A8.3	ppa_stranded_DN24397_c0_g1_i1	BRH	wormpep=CE17755 gene=WBGene00000472 locus=cey-1 status=Confirmed uniprot=O62213 insdc=CAB04257.1
K04F1.4	PPA10413	best	wormpep=CE50921 gene=WBGene00005838 locus=srw-91 status=Predicted uniprot=Q9TXK7 insdc=CCD72636.2 product="7TM GPCR	serpentine receptor class w (Srw)"
F26F12.3a	PPA05422	BRH	wormpep=CE36538 gene=WBGene00017834 status=Confirmed uniprot=H2KYE2 insdc=CCD62677.1
C30H7.2b	PPA33811	BRH	wormpep=CE39231 gene=WBGene00016278 locus=erp-44.1 status=Partially_confirmed uniprot=Q304D5 insdc=CCD65431.1
K03H1.6	ppa_stranded_DN30060_c0_g1_i2	best	wormpep=CE00476 gene=WBGene00010541 locus=ttr-1 status=Confirmed uniprot=P34502 insdc=CAA82658.1 product="Transthyretin-like protein 1"
T01G6.3	PPA28488	best	wormpep=CE25096 gene=WBGene00006233 locus=str-196 status=Predicted uniprot=Q9GUD1 insdc=CCD73118.1
H40L08.1	PPA22487	BRH	wormpep=CE16188 gene=WBGene00010433 status=Confirmed uniprot=O45628 insdc=CAB08561.1
ZK1128.6a	PPA25548	BRH	wormpep=CE29940 gene=WBGene00014232 locus=ttll-4 status=Confirmed uniprot=Q09647 insdc=CAA87425.3 product="Tubulin polyglutamylase ttll-4"
F42G10.2	PPA41212	BRH	wormpep=CE10328 gene=WBGene00003368 locus=mkk-4 status=Confirmed uniprot=Q20347 insdc=CAA88264.1 product="MAP kinase kinase mkk-4"
F38H4.7	PPA02105	BRH	wormpep=CE17807 gene=WBGene00006415 locus=tag-30 status=Confirmed uniprot=Q20183 insdc=CAB01179.1
C40H1.4	PPA15347	BRH	wormpep=CE00112 gene=WBGene00001242 locus=elo-4 status=Confirmed uniprot=Q03574 insdc=CAA79555.1 product="Putative fatty acid elongation protein 4"
Y73B6BL.40	PPA11608	best	wormpep=CE33488 gene=WBGene00005737 locus=srv-26 status=Predicted uniprot=Q86DM3 insdc=CCD74187.1 product="7TM GPCR	serpentine receptor class v (Srv)"
F15B9.5a	ppa_stranded_DN18017_c0_g1_i1	BRH	wormpep=CE45294 gene=WBGene00008849 locus=try-10 status=Confirmed uniprot=E1B6T7 insdc=CBW48359.1
K10C2.4	ppa_stranded_DN30402_c0_g1_i1	BRH	wormpep=CE04750 gene=WBGene00019620 locus=fah-1 status=Confirmed uniprot=Q94272 insdc=CCD72626.1
ZK265.7	PPA37512	BRH	wormpep=CE32551 gene=WBGene00013959 status=Confirmed uniprot=Q94404 insdc=CAB03518.2
ZK154.4	ppa_stranded_DN18218_c0_g1_i1	BRH	wormpep=CE28176 gene=WBGene00022666 status=Confirmed uniprot=Q94313 insdc=CCD67559.1
F36D1.2	PPA12759	best	wormpep=CE18663 gene=WBGene00009462 locus=sre-22 status=Partially_confirmed uniprot=Q9XV41 insdc=CAB04306.1 product="7TM GPCR	serpentine receptor class e (Sre)"
Y27F2A.6	ppa_stranded_DN25359_c0_g1_i1	best	wormpep=CE21493 gene=WBGene00021298 status=Partially_confirmed uniprot=Q9N548 insdc=CCD73685.1
C53H9.3	PPA43287	BRH	wormpep=CE39908 gene=WBGene00044746 status=Confirmed uniprot=Q2A956 insdc=CCD67950.1
C06A8.6	ppa_stranded_DN30167_c0_g1_i1	BRH	wormpep=CE02457 gene=WBGene00015516 status=Confirmed uniprot=Q17692 insdc=CCD61464.1
C54A12.1	PPA35363	BRH	wormpep=CE39341 gene=WBGene00004221 locus=ptr-6 status=Confirmed uniprot=Q09938 insdc=CCD67999.1
F09B12.2	PPA33555	BRH	wormpep=CE17644 gene=WBGene00008606 locus=dhhc-1 status=Confirmed uniprot=O62144 insdc=CAB05476.1 product="Palmitoyltransferase"
F38B7.5	ppa_stranded_DN29657_c0_g1_i9	BRH	wormpep=CE47600 gene=WBGene00001110 locus=duo-1 status=Confirmed uniprot=Q7JLI8 insdc=CAA98471.3
F10A3.13	UMM-S2840-1.59-mRNA-1_7	best	wormpep=CE15778 gene=WBGene00006160 locus=str-108 status=Predicted uniprot=O45344 insdc=CAB07349.1
W03A5.2	PPA38566	BRH	wormpep=CE41707 gene=WBGene00020967 status=Confirmed uniprot=Q23135 insdc=CCD73958.1
F41G3.5	ppa_stranded_DN29788_c3_g1_i1	best	wormpep=CE44056 gene=WBGene00018301 status=Partially_confirmed uniprot=Q20288 insdc=CCD71052.1
F55C10.3	PPA10788	best	wormpep=CE05953 gene=WBGene00000728 locus=col-155 status=Confirmed uniprot=Q21184 insdc=CAA98487.2 product="Putative cuticle collagen 155"
F46F5.11	seq_F46F5.11	BRH	wormpep=CE46381 gene=WBGene00018502 status=Partially_confirmed uniprot=Q9TXX9 insdc=CCD70109.1
C04F12.9	ppa_stranded_DN20766_c0_g1_i1	best	wormpep=CE19682 gene=WBGene00007303 locus=rnh-1.3 status=Confirmed uniprot=Q9XVE6 insdc=CAB03838.1
F53F1.2	PPA14294	BRH	wormpep=CE10934 gene=WBGene00009980 status=Confirmed uniprot=P91997 insdc=CAB03127.1
W06A7.3f	PPA14159	BRH	wormpep=CE41710 gene=WBGene00004336 locus=ret-1 status=Partially_confirmed uniprot=G5EDI2 insdc=CAN86643.2 product="Reticulon-like protein"
T27B7.3	PPA34589	best	wormpep=CE14235 gene=WBGene00020850 locus=nhr-226 status=Confirmed uniprot=O16661 insdc=CCD74244.1
Y37E3.10a	PPA05168	BRH	wormpep=CE29373 gene=WBGene00021351 locus=eif-2alpha status=Confirmed uniprot=Q9BKU3 insdc=CCD73431.1
D1007.7	ppa_stranded_DN29406_c5_g1_i1	BRH	wormpep=CE26916 gene=WBGene00017004 locus=nrd-1 status=Confirmed uniprot=O01864 insdc=CCD67318.1
Y60A3A.6	PPA16405	best	wormpep=CE36046 gene=WBGene00005388 locus=srh-172 status=Predicted uniprot=Q9U1Z7 insdc=CAB60394.2 product="7TM GPCR	serpentine receptor class h (Srh)"
C28D4.1	PPA20771	best	wormpep=CE28893 gene=WBGene00003690 locus=nhr-100 status=Confirmed uniprot=O17611 insdc=CAB05126.3 product="Nuclear hormone receptor family member nhr-100"
C37A5.7	PPA22262	BRH	wormpep=CE37488 gene=WBGene00007991 status=Confirmed uniprot=O62096 insdc=CAB07338.2
T05D4.1	PPA02512	BRH	wormpep=CE16341 gene=WBGene00011474 locus=aldo-1 status=Confirmed uniprot=P54216 insdc=CAB03291.1 product="Fructose-bisphosphate aldolase 1"
F39C12.1	ppa_stranded_DN31435_c0_g1_i4	BRH	wormpep=CE10092 gene=WBGene00018193 status=Confirmed uniprot=O61201 insdc=CCD70841.1
F42F12.4	ppa_stranded_DN7884_c0_g1_i1	BRH	wormpep=CE16031 gene=WBGene00009636 status=Confirmed uniprot=Q20340 insdc=CAA92175.1 product="1	2-dihydroxy-3-keto-5-methylthiopentene dioxygenase"
T19H5.6	ppa_stranded_DN283_c0_g1_i1	best	wormpep=CE44517 gene=WBGene00044807 status=Partially_confirmed uniprot=D3KFR9 insdc=CBJ25097.1
M28.1	ppa_stranded_DN29060_c0_g1_i1	BRH	wormpep=CE51367 gene=WBGene00010893 locus=cutl-9 status=Confirmed uniprot=Q21573 insdc=CAA90131.3
ZK105.8	PPA02872	best	wormpep=CE47423 gene=WBGene00044551 status=Partially_confirmed uniprot=Q3V5K7 insdc=CCD64286.2
Y76A2A.2a	ppa_stranded_DN27239_c0_g1_i1	BRH	wormpep=CE26305 gene=WBGene00000834 locus=cua-1 status=Confirmed uniprot=G5EE14 insdc=CAA21773.2
F32H2.6	PPA18683	best	wormpep=CE09881 gene=WBGene00009343 status=Partially_confirmed uniprot=P91866 insdc=CAB04239.1
H15N14.2a	ppa_stranded_DN25055_c0_g1_i2	BRH	wormpep=CE19925 gene=WBGene00003818 locus=nsf-1 status=Confirmed uniprot=Q94392 insdc=CAB09531.1 product="Vesicle-fusing ATPase"
T07F10.6	ppa_stranded_DN7042_c0_g1_i1	BRH	wormpep=CE21164 gene=WBGene00011592 status=Confirmed uniprot=Q9XVU6 insdc=CAB01246.1
C56C10.1	Contig26-snapTAU.209	BRH	wormpep=CE30636 gene=WBGene00016960 locus=vps-33.2 status=Confirmed uniprot=Q18891 insdc=CCD68172.1 product="Vacuolar protein sorting-associated protein 33B"
ZC239.6	ppa_stranded_DN29925_c0_g1_i1	best	wormpep=CE32765 gene=WBGene00022569 status=Confirmed uniprot=P91556 insdc=CCD64932.1
C36C5.7	PPA26144	BRH	wormpep=CE51207 gene=WBGene00016476 locus=srab-10 status=Partially_confirmed uniprot=Q8ITZ6 insdc=CCD66860.2 product="7TM GPCR	serpentine receptor class ab (A-like)(Srab)"
F09C12.1	PPA21288	BRH	wormpep=CE46855 gene=WBGene00001588 locus=ggr-3 status=Partially_confirmed uniprot=Q10052 insdc=CCD63061.2
C48B4.4d	PPA44570	BRH	wormpep=CE20575 gene=WBGene00000421 locus=ced-7 status=Partially_confirmed uniprot=C0P274 insdc=CAX51629.1 product="ABC transporter ced-7"
Y57E12AL.1a	PPA09440	BRH	wormpep=CE29890 gene=WBGene00021956 status=Confirmed uniprot=Q95XV3 insdc=CCD69746.1
T24H10.6	ppa_stranded_DN20863_c0_g1_i2	BRH	wormpep=CE03731 gene=WBGene00012004 locus=dyrb-1 status=Confirmed uniprot=Q22752 insdc=CAA90946.1 product="Dynein light chain roadblock"
F58E6.12	ppa_stranded_DN28392_c0_g1_i1	BRH	wormpep=CE42529 gene=WBGene00077696 locus=marc-1 status=Confirmed uniprot=B2D6L6 insdc=CAQ35048.1
K07C6.7	UMM-S10-65.27-mRNA-1_frag	best	wormpep=CE51636 gene=WBGene00005955 locus=srx-64 status=Predicted uniprot=O44646 insdc=CCD72736.2 product="7TM GPCR	serpentine receptor class x (Srx)"
C01C4.1	PPA15803	BRH	wormpep=CE29554 gene=WBGene00003739 locus=nlp-1 status=Confirmed uniprot=Q11088 insdc=CCD62363.1 product="Neuropeptide-like protein 1"
T28D6.7	PPA02366	BRH	wormpep=CE20113 gene=WBGene00012127 status=Partially_confirmed uniprot=O18155 insdc=CAB03451.1
C01F6.6b	PPA17290	BRH	wormpep=CE30848 gene=WBGene00006438 locus=nrfl-1 status=Confirmed uniprot=G5EC64 insdc=CAD37352.1
C11G6.1a	PPA25666	best	wormpep=CE45795 gene=WBGene00006384 locus=taf-3 status=Confirmed uniprot=E9P861 insdc=CBZ01777.1
F26H9.1a	ppa_stranded_DN8573_c0_g1_i1	BRH	wormpep=CE41801 gene=WBGene00009173 locus=prom-1 status=Confirmed uniprot=G5EDC7 insdc=CAB04206.2
F49A5.4b	PPA27964	best	wormpep=CE48369 gene=WBGene00009856 locus=clec-24 status=Partially_confirmed uniprot=C7FZU9 insdc=CBA11609.2
Y50D4C.6a	ppa_stranded_DN23437_c0_g1_i1	BRH	wormpep=CE45490 gene=WBGene00021750 status=Confirmed uniprot=Q8IAA1 insdc=CCD72445.1
W03F9.6	PPA05870	best	wormpep=CE14534 gene=WBGene00005303 locus=srh-82 status=Predicted uniprot=O16993 insdc=CCD74280.1 product="7TM GPCR	serpentine receptor class h (Srh)"
ZK488.7	PPA25125	best	wormpep=CE15363 gene=WBGene00004177 locus=pqn-98 status=Partially_confirmed uniprot=O17021 insdc=CCD71526.1
W04D2.5	ppa_stranded_DN16446_c0_g1_i2	BRH	wormpep=CE06542 gene=WBGene00012244 locus=mrps-11 status=Confirmed uniprot=Q23155 insdc=CAA99938.1
EGAP2.3	PPA01999	BRH	wormpep=CE04325 gene=WBGene00004020 locus=pho-1 status=Confirmed uniprot=Q19076 insdc=CCD66681.1 product="Intestinal acid phosphatase"
Y49F6C.3	ppa_stranded_DN35751_c0_g1_i1	best	wormpep=CE22267 gene=WBGene00021725 locus=bath-9 status=Confirmed uniprot=Q9TYJ0 insdc=CCD69498.1
Y116A8C.42	PPA38590	BRH	wormpep=CE23346 gene=WBGene00004914 locus=snr-1 status=Confirmed uniprot=Q17348 insdc=CAB55132.1 product="Small nuclear ribonucleoprotein Sm D3"
T24A6.9a	PPA40750	best	wormpep=CE51490 gene=WBGene00003683 locus=nhr-93 status=Partially_confirmed uniprot=A0A131MBQ7 insdc=CZR14590.1
T05A8.4	PPA21851	BRH	wormpep=CE30162 gene=WBGene00020230 locus=nep-2 status=Partially_confirmed uniprot=O44857 insdc=CCD73586.1 product="Neprilysin-2"
C37A2.8a	ppa_stranded_DN4064_c0_g2_i1	BRH	wormpep=CE08617 gene=WBGene00016494 status=Confirmed uniprot=O01506 insdc=CCD66927.1
Y44E3A.6b	PPA11441	BRH	wormpep=CE31373 gene=WBGene00021551 locus=edc-4 status=Confirmed uniprot=Q8ITV6 insdc=CCD73447.1
C02C2.4	PPA08349	BRH	wormpep=CE41976 gene=WBGene00015333 locus=slc-17.3 status=Confirmed uniprot=P34272 insdc=CCD62531.1 product="Uncharacterized transporter slc-17.3"
T06C12.2	PPA39135	best	wormpep=CE16352 gene=WBGene00006122 locus=str-57 status=Predicted uniprot=O18041 insdc=CAB03302.1
K08D12.5a	PPA38267	best	wormpep=CE44703 gene=WBGene00044618 locus=bus-2 status=Partially_confirmed uniprot=H2L0F4 insdc=CCD72806.1 product="Hexosyltransferase"
K06G5.2	ppa_stranded_DN25960_c0_g2_i1	best	wormpep=CE37720 gene=WBGene00010606 locus=cyp-13B2 status=Confirmed uniprot=Q9XUT8 insdc=CAB04582.3 product="Cytochrome P450 family"
M7.10	ppa_stranded_DN14492_c0_g2_i1	best	wormpep=CE03490 gene=WBGene00010886 status=Partially_confirmed uniprot=Q21588 insdc=CAA92742.1
K02G10.7b	ppa_stranded_DN27109_c0_g1_i1	BRH	wormpep=CE34331 gene=WBGene00000176 locus=aqp-8 status=Partially_confirmed uniprot=Q7Z137 insdc=CCD68566.1
R07G3.5	PPA35424	BRH	wormpep=CE31979 gene=WBGene00019941 locus=pgam-5 status=Confirmed uniprot=Q09422 insdc=CCD70516.1 product="Serine\/threonine-protein phosphatase Pgam5	mitochondrial"
F46F2.2c	PPA15875	BRH	wormpep=CE38358 gene=WBGene00002203 locus=kin-20 status=Confirmed uniprot=Q20471 insdc=CAH60762.2 product="Casein kinase I isoform delta"
T14D7.3	ppa_stranded_DN29764_c1_g2_i2	best	wormpep=CE13646 gene=WBGene00044062 locus=snb-6 status=Confirmed uniprot=Q94057 insdc=CAB03366.1
K08D12.4	PPA40811	BRH	wormpep=CE48876 gene=WBGene00019538 status=Confirmed uniprot=Q966I9 insdc=CCD72803.2
C05D2.4b	PPA02416	BRH	wormpep=CE37081 gene=WBGene00000239 locus=bas-1 status=Confirmed uniprot=O45137 insdc=CCD63123.1
M70.4a	PPA16664	BRH	wormpep=CE37266 gene=WBGene00019786 status=Confirmed uniprot=Q688B0 insdc=CCD66977.1
R107.8	PPA07337	best	wormpep=CE00274 gene=WBGene00003001 locus=lin-12 status=Confirmed uniprot=P14585 insdc=CAA78474.1 product="Protein lin-12"
F09E10.5	PPA17457	BRH	wormpep=CE46450 gene=WBGene00017295 status=Partially_confirmed uniprot=Q19248 insdc=CCD68290.1
C28D4.9	PPA20771	best	wormpep=CE35413 gene=WBGene00003728 locus=nhr-138 status=Confirmed uniprot=Q95QT4 insdc=CAC70072.3
Y66D12A.13	ppa_stranded_DN21993_c0_g1_i1	BRH	wormpep=CE26450 gene=WBGene00013439 status=Partially_confirmed uniprot=Q9BI47 insdc=CAC35900.1
T08B6.3	PPA28488	best	wormpep=CE17224 gene=WBGene00006206 locus=str-161 status=Predicted uniprot=O44528 insdc=CCD73992.1
T28F2.3	PPA06468	BRH	wormpep=CE14355 gene=WBGene00000284 locus=cah-6 status=Partially_confirmed uniprot=O02637 insdc=CCD68362.1 product="Putative carbonic anhydrase 6"
F15D4.4	PPA12593	best	wormpep=CE48029 gene=WBGene00008861 status=Confirmed uniprot=Q93512 insdc=CAB02487.4
C26F1.7b	PPA01923	BRH	wormpep=CE44443 gene=WBGene00016150 locus=hint-3 status=Confirmed uniprot=D3KFR7 insdc=CCD65775.1
R11D1.1b	ppa_stranded_DN25319_c0_g1_i2	BRH	wormpep=CE38536 gene=WBGene00011242 status=Confirmed uniprot=Q21934 insdc=CAA99909.2
C33F10.12	ppa_stranded_DN16914_c0_g2_i1	best	wormpep=CE04144 gene=WBGene00016358 status=Confirmed uniprot=Q18390 insdc=CCD66516.1
F02D8.2	PPA28707	best	wormpep=CE09180 gene=WBGene00001701 locus=grd-12 status=Confirmed uniprot=Q19120 insdc=CAB01646.1
C09C7.1	ppa_stranded_DN18772_c0_g1_i1	BRH	wormpep=CE02468 gene=WBGene00006981 locus=zig-4 status=Confirmed uniprot=G5ECB1 insdc=CCD63842.1 product="Zwei Ig domain protein zig-4"
Y73F8A.17	PPA36748	best	wormpep=CE22986 gene=WBGene00006559 locus=tbx-40 status=Partially_confirmed uniprot=Q9NA55 insdc=CAB60542.1 product="Putative T-box protein 40"
ZK697.12	PPA10413	best	wormpep=CE34148 gene=WBGene00005849 locus=srw-102 status=Partially_confirmed uniprot=Q7Z2B2 insdc=CCD74376.1 product="7TM GPCR	serpentine receptor class w (Srw)"
B0454.3	PPA40925	best	wormpep=CE25742 gene=WBGene00005540 locus=sri-28 status=Partially_confirmed uniprot=O17171 insdc=CCD61969.1 product="7TM GPCR	serpentine chemoreceptor class i (Sri)"
C24B9.12	PPA23959	best	wormpep=CE33273 gene=WBGene00005219 locus=srg-62 status=Partially_confirmed uniprot=O76441 insdc=CCD65471.1 product="Serpentine receptor class gamma"
DY3.5	PPA32116	BRH	wormpep=CE43131 gene=WBGene00004115 locus=pqn-26 status=Confirmed uniprot=O45322 insdc=CAB09414.3
C46H11.3	ppa_stranded_DN31233_c2_g5_i1	best	wormpep=CE08785 gene=WBGene00016729 status=Partially_confirmed uniprot=P91167 insdc=CCD66217.1 product="Probable actin-related protein 2\/3 complex subunit 5"
C25H3.1	PPA34108	best	wormpep=CE02499 gene=WBGene00016111 status=Partially_confirmed uniprot=Q18189 insdc=CCD65057.1
F47B3.3	PPA33645	best	wormpep=CE10620 gene=WBGene00018527 status=Predicted uniprot=P83387 insdc=CCD70218.1
F10B5.2	PPA40120	BRH	wormpep=CE01544 gene=WBGene00008639 status=Confirmed uniprot=Q09305 insdc=CAA88309.1 product="Protein AAR2 homolog"
C50D2.4	PPA39113	best	wormpep=CE08889 gene=WBGene00000644 locus=col-68 status=Confirmed uniprot=O44796 insdc=CCD65336.1
W07B3.2b	ppa_stranded_DN26612_c0_g1_i3	BRH	wormpep=CE17291 gene=WBGene00001561 locus=gei-4 status=Confirmed uniprot=H2L0F6 insdc=CCD72887.1
F57B10.6	PPA38355	BRH	wormpep=CE45535 gene=WBGene00019004 locus=xpg-1 status=Confirmed uniprot=O44737 insdc=CCD71482.1
Y16E11A.2	ppa_stranded_DN29513_c0_g1_i2	best	wormpep=CE15283 gene=WBGene00021194 status=Predicted uniprot=G5ED32 insdc=CCD67126.1 product="ATP-dependent DNA helicase"
F07G11.8	PPA29413	best	wormpep=CE51541 gene=WBGene00005897 locus=srx-6 status=Predicted uniprot=O16236 insdc=CCD64334.2 product="7TM GPCR	serpentine receptor class x (Srx)"
F36G9.1	PPA10413	best	wormpep=CE34848 gene=WBGene00005804 locus=srw-57 status=Predicted uniprot=O45472 insdc=CAB04333.2 product="7TM GPCR	serpentine receptor class w (Srw)"
Y67A10A.9	ppa_stranded_DN20585_c0_g1_i1	BRH	wormpep=CE24570 gene=WBGene00013458 status=Confirmed uniprot=Q9U1V0 insdc=CAB60450.1
C10A4.8	ppa_stranded_DN13621_c0_g1_i1	BRH	wormpep=CE35391 gene=WBGene00003380 locus=mnm-2 status=Partially_confirmed uniprot=Q17895 insdc=CCD62398.1 product="Zinc finger protein mnm-2"
C05E7.2	ppa_stranded_DN26974_c0_g1_i2	BRH	wormpep=CE02976 gene=WBGene00007344 status=Confirmed uniprot=Q17670 insdc=CAA91787.1
B0047.4	PPA22903	best	wormpep=CE07676 gene=WBGene00015015 locus=math-1 status=Partially_confirmed uniprot=O16567 insdc=CCD61270.1
H23N18.5	PPA42157	BRH	wormpep=CE40083 gene=WBGene00019236 status=Confirmed uniprot=Q9TXZ7 insdc=CCD62610.1
C54C6.1	PPA35475	best	wormpep=CE05493 gene=WBGene00004451 locus=rpl-37 status=Confirmed uniprot=P49622 insdc=CAB00854.1 product="60S ribosomal protein L37"
Y69H2.8	ppa_stranded_DN26274_c0_g1_i4	best	wormpep=CE42556 gene=WBGene00013483 locus=nhr-241 status=Partially_confirmed uniprot=Q9U1U2 insdc=CAB63405.2
ZK265.1a	PPA09665	BRH	wormpep=CE37865 gene=WBGene00013955 locus=kri-1 status=Confirmed uniprot=G5EDH0 insdc=CAB03514.2
K10F12.4a	PPA36621	BRH	wormpep=CE12092 gene=WBGene00019636 locus=gsto-3 status=Partially_confirmed uniprot=O17234 insdc=CCD72880.1
F09F9.5	PPA37066	BRH	wormpep=CE40937 gene=WBGene00045395 status=Partially_confirmed uniprot=A5HU93 insdc=CCD69102.1
ZK863.8	PPA38998	BRH	wormpep=CE32039 gene=WBGene00014125 status=Confirmed uniprot=Q8I4A6 insdc=CAD54176.1
F12F3.1c	PPA19330	BRH	wormpep=CE37630 gene=WBGene00001374 locus=exp-2 status=Confirmed uniprot=H2KZQ6 insdc=CCD69345.1
W09G10.4a	PPA18438	BRH	wormpep=CE24044 gene=WBGene00000162 locus=apd-3 status=Confirmed uniprot=O16637 insdc=CCD73656.1 product="AP-3 complex subunit delta"
Y4C6B.4a	PPA32502	best	wormpep=CE31739 gene=WBGene00021158 status=Confirmed uniprot=Q8ITV2 insdc=CCD71125.1
C30B5.5	PPA06753	BRH	wormpep=CE51245 gene=WBGene00016246 locus=daf-37 status=Partially_confirmed uniprot=Q18321 insdc=CCD66137.2 product="G-protein coupled receptor daf-37"
Y39A1B.2a	PPA19961	BRH	wormpep=CE19144 gene=WBGene00004233 locus=ptr-19 status=Confirmed uniprot=Q9XXR9 insdc=CAA16339.1
Y59E1A.2	ppa_stranded_DN29474_c0_g2_i7	best	wormpep=CE04623 gene=WBGene00021988 locus=rgs-8.2 status=Predicted uniprot=G5ECK9 insdc=CCD71654.1
C27A7.7	PPA42345	BRH	wormpep=CE08410 gene=WBGene00005592 locus=srj-4 status=Partially_confirmed uniprot=P90760 insdc=CAB02788.1 product="7TM GPCR	serpentine receptor class j (Srj)"
ZK792.2	PPA18695	best	wormpep=CE27419 gene=WBGene00002130 locus=inx-8 status=Confirmed uniprot=Q23593 insdc=CAA92633.2 product="Innexin-8"
M02B1.2	PPA01824	BRH	wormpep=CE39752 gene=WBGene00010827 status=Confirmed uniprot=Q93891 insdc=CAB03201.2
F15H9.2	PPA30220	best	wormpep=CE20687 gene=WBGene00005527 locus=sri-15 status=Partially_confirmed uniprot=O45372 insdc=CAB04119.1 product="7TM GPCR	serpentine chemoreceptor class i (Sri)"
K11H12.7	ppa_stranded_DN32869_c0_g1_i1	BRH	wormpep=CE12158 gene=WBGene00019663 status=Confirmed uniprot=P91372 insdc=CCD70976.1
F09F3.2	PPA06784	best	wormpep=CE36288 gene=WBGene00006022 locus=srx-131 status=Predicted uniprot=P90816 insdc=CAB02901.2 product="7TM GPCR	serpentine receptor class x (Srx)"
R12E2.5	ppa_stranded_DN28021_c0_g1_i1	BRH	wormpep=CE28765 gene=WBGene00002138 locus=inx-16 status=Confirmed uniprot=O61787 insdc=CCD65172.1 product="Innexin-16"
R05D7.4	ppa_stranded_DN18410_c0_g2_i1	BRH	wormpep=CE18906 gene=WBGene00011029 locus=abhd-11.2 status=Confirmed uniprot=O45707 insdc=CAB03219.1
ZK112.2b	PPA36647	BRH	wormpep=CE50327 gene=WBGene00003559 locus=ncl-1 status=Partially_confirmed uniprot=A0A0K3ARS2 insdc=CTQ86553.1 product="B-box type zinc finger protein ncl-1"
F26D2.10	PPA25365	best	wormpep=CE39727 gene=WBGene00009149 status=Partially_confirmed uniprot=Q9XV62 insdc=CAB04180.2
F26B1.6	PPA29368	best	wormpep=CE09678 gene=WBGene00005171 locus=srg-14 status=Partially_confirmed uniprot=P91275 insdc=CCD64198.1 product="Serpentine receptor class gamma-14"
R13H4.4b	ppa_stranded_DN21256_c0_g1_i1	BRH	wormpep=CE40995 gene=WBGene00001978 locus=hmp-1 status=Confirmed uniprot=A5JYX3 insdc=CAN86617.1 product="Alpha-catenin-like protein hmp-1"
T05H4.10	PPA42117	BRH	wormpep=CE27439 gene=WBGene00020273 status=Confirmed uniprot=O16515 insdc=CCD72034.1
C09H10.3	ppa_stranded_DN32636_c0_g1_i1	BRH	wormpep=CE02132 gene=WBGene00003831 locus=nuo-1 status=Confirmed uniprot=Q17880 insdc=CAA90435.1 product="NADH dehydrogenase [ubiquinone] flavoprotein 1	mitochondrial"
Y116A8A.7	PPA00977	best	wormpep=CE24145 gene=WBGene00013777 status=Partially_confirmed uniprot=Q9U2V8 insdc=CAB55166.2 product="Major sperm protein"
T07D4.4a	PPA22725	BRH	wormpep=CE18219 gene=WBGene00011580 locus=ddx-19 status=Confirmed uniprot=Q22308 insdc=CAA90408.1 product="ATP-dependent helicase (DEAD box)"
Y39B6A.41	PPA13000	BRH	wormpep=CE21664 gene=WBGene00012699 status=Partially_confirmed uniprot=Q9NEI8 insdc=CAB61061.2
T05G5.2	PPA05241	BRH	wormpep=CE00314 gene=WBGene00001951 locus=hlh-4 status=Partially_confirmed uniprot=P34555 insdc=CAA81589.1 product="Helix-loop-helix protein 4"
R07B1.9	PPA08660	BRH	wormpep=CE01635 gene=WBGene00011081 status=Confirmed uniprot=Q09609 insdc=CAA88546.1
F44C8.5b	PPA34589	best	wormpep=CE50078 gene=WBGene00003718 locus=nhr-128 status=Confirmed uniprot=H2L017 insdc=CCD71006.2
Y54G11A.3	ppa_stranded_DN26958_c0_g1_i1	BRH	wormpep=CE22474 gene=WBGene00013214 status=Confirmed uniprot=Q9XVZ6 insdc=CAA22456.1
F10C1.8	ppa_stranded_DN25104_c0_g1_i1	best	wormpep=CE31903 gene=WBGene00017327 status=Confirmed uniprot=H2KYU8 insdc=CCD65035.1
C24B5.2c	ppa_stranded_DN27631_c0_g1_i1	BRH	wormpep=CE20522 gene=WBGene00016045 locus=spas-1 status=Confirmed uniprot=G5EEF8 insdc=CCD61430.1 product="Probable spastin homolog spas-1"
C55A6.9	PPA28812	BRH	wormpep=CE20614 gene=WBGene00008338 locus=pafo-1 status=Confirmed uniprot=P90783 insdc=CAB02869.1 product="RNA polymerase II-associated factor 1 homolog"
F33D11.10	PPA00243	best	wormpep=CE09901 gene=WBGene00018007 status=Confirmed uniprot=O44781 insdc=CCD66444.1
Y38H6C.20	PPA18201	best	wormpep=CE38642 gene=WBGene00012632 status=Partially_confirmed uniprot=Q9XX42 insdc=CAA20997.2
F07F6.7	ppa_stranded_DN27243_c0_g3_i1	best	wormpep=CE29956 gene=WBGene00017219 status=Confirmed uniprot=Q8WQF8 insdc=CCD68750.1
T19H12.6	PPA12914	best	wormpep=CE52084 gene=WBGene00020590 status=Partially_confirmed uniprot=O01610 insdc=CCD67002.2
ZK262.1	PPA28423	best	wormpep=CE36073 gene=WBGene00005417 locus=srh-207 status=Predicted uniprot=Q9XTR9 insdc=CAB16545.2 product="7TM GPCR	serpentine receptor class h (Srh)"
F18E2.5b	PPA09867	best	wormpep=CE45954 gene=WBGene00001675 locus=gpa-13 status=Partially_confirmed uniprot=G5EC80 insdc=CCA65551.1 product="Guanine nucleotide-binding protein alpha-13 subunit"
Y55F3AM.13	ppa_stranded_DN31143_c2_g1_i2	BRH	wormpep=CE22542 gene=WBGene00021930 status=Confirmed uniprot=Q9N362 insdc=CCD74071.1
F56A4.10a	PPA35976	best	wormpep=CE51109 gene=WBGene00018918 status=Partially_confirmed uniprot=A0A0M9JJ71 insdc=CUR30038.1
ZK688.9	PPA14161	BRH	wormpep=CE40006 gene=WBGene00022803 status=Confirmed uniprot=P34274 insdc=CCD62545.1 product="TIP41-like protein"
Y19D10A.8a	PPA35976	best	wormpep=CE51086 gene=WBGene00021223 status=Predicted uniprot=A0A0M9JJ97 insdc=CUR30066.1
F47B3.6	PPA33825	best	wormpep=CE10616 gene=WBGene00018530 status=Predicted uniprot=O01555 insdc=CCD70221.2 product="Tyrosine-protein phosphatase"
M106.5	PPA23862	BRH	wormpep=CE01608 gene=WBGene00000293 locus=cap-2 status=Confirmed uniprot=P34686 insdc=CAA87051.1 product="F-actin-capping protein subunit beta"
K09G1.4c	PPA06832	best	wormpep=CE45633 gene=WBGene00001053 locus=dop-2 status=Confirmed uniprot=E7EM37 insdc=CBY85347.1
R10E8.5	PPA03770	best	wormpep=CE18913 gene=WBGene00011211 status=Partially_confirmed uniprot=Q9XUR8 insdc=CAB04642.1
K08F4.2	PPA38662	BRH	wormpep=CE37535 gene=WBGene00010677 locus=gtbp-1 status=Confirmed uniprot=Q21351 insdc=CAA93082.2
ZC190.1	PPA03571	BRH	wormpep=CE27645 gene=WBGene00000541 locus=cln-3.3 status=Confirmed uniprot=G5EES1 insdc=CCD70116.1 product="Battenin"
F53B6.7	ppa_stranded_DN23482_c0_g1_i1	BRH	wormpep=CE32430 gene=WBGene00009962 status=Confirmed uniprot=Q9XVN0 insdc=CAB03118.2
F10D2.8b	PPA40621	best	wormpep=CE51337 gene=WBGene00017334 status=Partially_confirmed uniprot=A0A131MBU2 insdc=CZR14554.1
M02B7.4b	PPA01960	BRH	wormpep=CE48609 gene=WBGene00019725 locus=algn-14 status=Partially_confirmed uniprot=U4PE03 insdc=CDH92984.1
Y102A5C.21	PPA27059	best	wormpep=CE33200 gene=WBGene00005338 locus=srh-119 status=Partially_confirmed uniprot=Q9XX73 insdc=CAA20962.2 product="7TM GPCR	serpentine receptor class h (Srh)"
T28F2.8	PPA28026	best	wormpep=CE26014 gene=WBGene00000628 locus=col-51 status=Predicted uniprot=Q7Z152 insdc=CCD68368.2
Y54G2A.31	ppa_stranded_DN23007_c0_g1_i1	BRH	wormpep=CE31652 gene=WBGene00006708 locus=ubc-13 status=Confirmed uniprot=Q95XX0 insdc=CCD83521.1 product="Ubiquitin-conjugating enzyme E2 13"
W05H12.1	PPA06720	BRH	wormpep=CE24031 gene=WBGene00012289 status=Confirmed uniprot=G5EG41 insdc=CAB04920.2
Y51A2D.7b	PPA37820	BRH	wormpep=CE38451 gene=WBGene00013075 status=Confirmed uniprot=Q9U267 insdc=CAA16410.3
Y22D7AR.6	PPA15262	best	wormpep=CE23429 gene=WBGene00021260 status=Confirmed uniprot=Q9BKX8 insdc=CCD73761.1 product="Kinase"
Y41C4A.14	PPA03162	BRH	wormpep=CE29376 gene=WBGene00003417 locus=mrt-2 status=Confirmed uniprot=G5EC44 insdc=CAB63359.2 product="Cell cycle checkpoint protein RAD1 homolog mrt-2"
T03F6.4	PPA25910	BRH	wormpep=CE32483 gene=WBGene00011400 status=Confirmed uniprot=O45741 insdc=CAB03281.2
W01D2.5a	ppa_stranded_DN23348_c0_g1_i2	BRH	wormpep=CE20128 gene=WBGene00012182 locus=osta-3 status=Confirmed uniprot=Q9XU63 insdc=CAB05639.1 product="Organic solute transporter alpha-like protein 3"
ZK792.1a	ppa_stranded_DN29448_c0_g1_i1	BRH	wormpep=CE27418 gene=WBGene00014076 status=Confirmed uniprot=Q95PW2 insdc=CAC42387.1
F32A5.5a	PPA03114	best	wormpep=CE29304 gene=WBGene00000169 locus=aqp-1 status=Confirmed uniprot=Q19949 insdc=CCD66276.1
F28A10.1	PPA38264	best	wormpep=CE48286 gene=WBGene00017869 status=Partially_confirmed uniprot=Q95YC0 insdc=CCD70083.2
R02E12.5	PPA30246	BRH	wormpep=CE30292 gene=WBGene00019829 status=Confirmed uniprot=Q21640 insdc=CCD64657.1
T07H6.5b	PPA38326	BRH	wormpep=CE51891 gene=WBGene00002976 locus=lev-9 status=Partially_confirmed uniprot=A0A1N7SYU8 insdc=SIT60465.1 product="Protein lev-9"
F57B9.2a	PPA15397	BRH	wormpep=CE47929 gene=WBGene00002845 locus=let-711 status=Confirmed uniprot=Q20937 insdc=CCD70321.2
K06A5.8b	ppa_stranded_DN30986_c0_g2_i4	BRH	wormpep=CE31355 gene=WBGene00019434 locus=nmtn-1 status=Confirmed uniprot=H2KZG7 insdc=CCD68118.1
C05G5.5a	PPA15825	BRH	wormpep=CE44185 gene=WBGene00007351 status=Confirmed uniprot=Q17678 insdc=CAA94108.5 product="Metalloprotease TIKI homolog"
ZC410.1a	PPA07855	best	wormpep=CE26841 gene=WBGene00003610 locus=nhr-11 status=Confirmed uniprot=Q23294 insdc=CAA92572.2 product="Nuclear hormone receptor family member nhr-11"
F39G3.5a	PPA05291	BRH	wormpep=CE10120 gene=WBGene00018210 status=Confirmed uniprot=O16271 insdc=CCD65244.1
C27A7.8b	ppa_stranded_DN13087_c0_g1_i1	best	wormpep=CE34711 gene=WBGene00007758 status=Confirmed uniprot=B0M0N3 insdc=CAP72363.1
F40E3.2	ppa_stranded_DN24199_c0_g1_i1	BRH	wormpep=CE34307 gene=WBGene00018230 locus=mage-1 status=Confirmed uniprot=O01549 insdc=CCD70427.1
T10C6.11	PPA40957	best	wormpep=CE10538 gene=WBGene00001878 locus=his-4 status=Confirmed uniprot=Q27894 insdc=CAB07654.2 product="Histone H2B 2"
C39B10.2b	PPA24552	BRH	wormpep=CE41363 gene=WBGene00008022 locus=lgc-41 status=Partially_confirmed uniprot=A7LPG1 insdc=CAO82026.1
F28D1.5	PPA22246	BRH	wormpep=CE05745 gene=WBGene00009215 locus=thn-2 status=Confirmed uniprot=Q19876 insdc=CAA94600.1
F21F8.1	PPA17135	best	wormpep=CE09537 gene=WBGene00005190 locus=srg-33 status=Predicted uniprot=O01538 insdc=CCD64745.1 product="Serpentine receptor class gamma-33"
T05E11.8	PPA27456	best	wormpep=CE06367 gene=WBGene00011484 status=Confirmed uniprot=Q22237 insdc=CAA92976.1
F56F3.1	PPA18897	BRH	wormpep=CE17911 gene=WBGene00004132 locus=ifet-1 status=Confirmed uniprot=Q20898 insdc=CAA83608.1 product="Translational repressor ifet-1"
C13B4.2	ppa_stranded_DN19168_c0_g1_i1	BRH	wormpep=CE15615 gene=WBGene00006856 locus=usp-14 status=Confirmed uniprot=Q17361 insdc=CAB03876.1 product="Ubiquitin carboxyl-terminal hydrolase 14"
C48E7.9	PPA22478	best	wormpep=CE45211 gene=WBGene00006689 locus=twk-37 status=Partially_confirmed uniprot=Q8IG65 insdc=CCD64212.1
T13G4.4	PPA15964	BRH	wormpep=CE44630 gene=WBGene00020491 status=Confirmed uniprot=Q966F6 insdc=CCD67540.1
R05G6.6	PPA20052	BRH	wormpep=CE41538 gene=WBGene00001624 locus=glt-6 status=Confirmed uniprot=Q21751 insdc=CCD71562.1 product="Putative sodium-dependent excitatory amino acid transporter glt-6"
H16D19.1	PPA37408	best	wormpep=CE13381 gene=WBGene00010399 locus=clec-13 status=Predicted uniprot=G5ED09 insdc=CAA20940.1
ZK637.9b	PPA07705	best	wormpep=CE37947 gene=WBGene00014027 locus=tpk-1 status=Confirmed uniprot=P30636 insdc=CAI46594.1 product="Thiamin pyrophosphokinase 1"
Y48G9A.4	ppa_stranded_DN28904_c1_g1_i5	BRH	wormpep=CE32979 gene=WBGene00021698 locus=frl-1 status=Confirmed uniprot=Q9BL72 insdc=CCD67067.1
Y59A8B.9	isopolya.612.2	best	wormpep=CE26218 gene=WBGene00007062 locus=ebp-3 status=Predicted uniprot=Q9GRZ0 insdc=CAC14409.1
C03G6.13	PPA40413	best	wormpep=CE48319 gene=WBGene00015398 locus=tag-293 status=Confirmed uniprot=O01452 insdc=CCD62698.2
ZK1098.4	PPA14347	BRH	wormpep=CE00367 gene=WBGene00014221 locus=eif-2Balpha status=Confirmed uniprot=P34604 insdc=CAA80132.1 product="Probable translation initiation factor eIF-2B subunit alpha"
F49E11.1b	ppa_stranded_DN31396_c3_g3_i11	BRH	wormpep=CE19878 gene=WBGene00003150 locus=mbk-2 status=Confirmed uniprot=Q9XTF3 insdc=CAA94353.1 product="Dual specificity tyrosine-phosphorylation-regulated kinase mbk-2"
ZK287.3	PPA08051	BRH	wormpep=CE06612 gene=WBGene00013964 locus=nlp-73 status=Confirmed uniprot=Q23455 insdc=CAA94799.1
Y66D12A.23	ppa_stranded_DN28919_c1_g4_i1	BRH	wormpep=CE46243 gene=WBGene00013447 locus=nars-2 status=Confirmed uniprot=Q95PZ8 insdc=CAC70140.2
F59F4.3	PPA28656	BRH	wormpep=CE31551 gene=WBGene00010338 status=Confirmed uniprot=Q93840 insdc=CAB03159.2
W08E3.2	PPA43303	BRH	wormpep=CE26028 gene=WBGene00012343 status=Confirmed uniprot=G5EDE4 insdc=CAB07130.2
R01B10.3	PPA36136	best	wormpep=CE18090 gene=WBGene00019805 status=Confirmed uniprot=O61974 insdc=CCD70266.1
B0273.1a	PPA35496	best	wormpep=CE16787 gene=WBGene00015097 status=Confirmed uniprot=O44170 insdc=CCD61585.1
T15B7.13	PPA10413	best	wormpep=CE52198 gene=WBGene00020525 locus=dmsr-15 status=Predicted uniprot=O17034 insdc=CCD68165.3
M04F3.4b	PPA15027	BRH	wormpep=CE40264 gene=WBGene00019770 status=Confirmed uniprot=Q95Y96 insdc=CCD64230.1
C17H12.9	PPA07281	BRH	wormpep=CE16869 gene=WBGene00015934 locus=ceh-48 status=Confirmed uniprot=O45080 insdc=CCD64998.1 product="One cut domain family member"
F30A10.9	PPA35529	BRH	wormpep=CE09810 gene=WBGene00009266 status=Confirmed uniprot=Q93638 insdc=CAB03017.2
B0564.7a	PPA38698	BRH	wormpep=CE36971 gene=WBGene00007207 status=Confirmed uniprot=Q17532 insdc=CAA97769.2
ZK678.8	PPA38545	BRH	wormpep=CE40491 gene=WBGene00044630 locus=bus-17 status=Confirmed uniprot=G5EDB3 insdc=CAE18060.2 product="Hexosyltransferase"
T19A6.4	PPA32612	BRH	wormpep=CE38224 gene=WBGene00011829 status=Confirmed uniprot=Q95QA2 insdc=CAC70102.2
F38G1.2	PPA20484	BRH	wormpep=CE26435 gene=WBGene00001185 locus=egl-17 status=Confirmed uniprot=G5EEF1 insdc=CCD61759.1
M01E11.5	PPA14637	best	wormpep=CE12296 gene=WBGene00000474 locus=cey-3 status=Confirmed uniprot=P91398 insdc=CCD71344.1
Y73F8A.19	UMM-S230-1.4-mRNA-1_cpna	BRH	wormpep=CE32997 gene=WBGene00006441 locus=cpna-4 status=Confirmed uniprot=Q9NA53 insdc=CAB60545.2
K11G12.4a	PPA12055	BRH	wormpep=CE41828 gene=WBGene00004876 locus=smf-1 status=Confirmed uniprot=Q21434 insdc=CCD70800.1 product="NRAMP-like transporter smf-1"
F09E8.5	PPA41955	best	wormpep=CE09282 gene=WBGene00008625 locus=scl-14 status=Confirmed uniprot=Q93444 insdc=CAA98060.1
ZK1025.6	PPA15406	best	wormpep=CE19333 gene=WBGene00014186 locus=nhr-244 status=Predicted uniprot=Q9XXM1 insdc=CAA18364.1
F21C10.8a	ppa_stranded_DN29587_c1_g1_i1	BRH	wormpep=CE07123 gene=WBGene00004119 locus=pqn-31 status=Confirmed uniprot=H2KY72 insdc=CCD61438.1
F36D3.13	PPA10413	best	wormpep=CE52853 gene=WBGene00005781 locus=srw-34 status=Predicted uniprot=Q7YTN6 insdc=CAE17807.2 product="7TM GPCR	serpentine receptor class w (Srw)"
F17E5.2	ppa_stranded_DN26895_c0_g1_i1	best	wormpep=CE37355 gene=WBGene00008924 status=Confirmed uniprot=Q19529 insdc=CAA90761.4 product="Probable calcium-binding mitochondrial carrier F17E5.2"
C53D6.2	PPA04196	BRH	wormpep=CE24863 gene=WBGene00006852 locus=unc-129 status=Confirmed uniprot=G5EBY8 insdc=CAB61007.1
K02H11.2	PPA40974	best	wormpep=CE18000 gene=WBGene00006268 locus=str-240 status=Predicted uniprot=O61981 insdc=CCD67031.1
Y54H5A.2	PPA14510	BRH	wormpep=CE32024 gene=WBGene00021900 status=Confirmed uniprot=Q9BL64 insdc=CCD69849.1
T08B1.1b	PPA02714	BRH	wormpep=CE50926 gene=WBGene00020340 status=Confirmed uniprot=A0A0K3AVV4 insdc=CTQ86887.1
F49E12.4	PPA39924	best	wormpep=CE34872 gene=WBGene00006719 locus=ubc-24 status=Confirmed uniprot=Q20617 insdc=CAA91389.2
F01F1.13a	ppa_stranded_DN30466_c0_g2_i3	best	wormpep=CE48870 gene=WBGene00003252 locus=mig-21 status=Confirmed uniprot=G1FC92 insdc=CCD66001.2 product="Abnormal cell migration protein 21"
F39F10.3	ppa_stranded_DN25069_c0_g1_i1	best	wormpep=CE07205 gene=WBGene00018203 status=Partially_confirmed uniprot=Q20192 insdc=CCD66182.1
F59A2.6a	ppa_stranded_DN29577_c0_g2_i2	BRH	wormpep=CE52837 gene=WBGene00010306 locus=golg-4 status=Confirmed insdc=VDJ62998.1
F48F5.4a	PPA42381	best	wormpep=CE34563 gene=WBGene00005147 locus=srd-70 status=Confirmed uniprot=Q9XV08 insdc=CAB04413.2 product="7TM GPCR	serpentine receptor class d (Srd)"
F23F12.6	PPA40456	BRH	wormpep=CE01253 gene=WBGene00004503 locus=rpt-3 status=Confirmed uniprot=P46502 insdc=CCD69926.1 product="Probable 26S proteasome regulatory subunit 6B"
T19D7.7	PPA36121	BRH	wormpep=CE21356 gene=WBGene00020575 status=Partially_confirmed uniprot=Q9N4P5 insdc=CCD73155.1
W09G3.8a	ppa_stranded_DN35403_c0_g1_i1	BRH	wormpep=CE35191 gene=WBGene00012371 status=Confirmed uniprot=Q7YTG6 insdc=CAE45090.1
ZK632.6a	PPA28576	BRH	wormpep=CE00423 gene=WBGene00000567 locus=cnx-1 status=Confirmed uniprot=P34652 insdc=CAA80183.1 product="Calnexin"
ZK1248.7	PPA09273	best	wormpep=CE48028 gene=WBGene00022877 locus=wago-5 status=Predicted uniprot=D9N120 insdc=CCD72518.2 product="Piwi-like protein"
F15B9.2	PPA43181	best	wormpep=CE09407 gene=WBGene00001388 locus=far-4 status=Confirmed uniprot=Q19477 insdc=CAB01421.1
K03B8.1	PPA16331	best	wormpep=CE51407 gene=WBGene00003535 locus=nas-16 status=Predicted uniprot=Q21180 insdc=CAA98503.2 product="Zinc metalloproteinase nas-16"
C56C10.13a	ppa_stranded_DN31537_c11_g2_i5	BRH	wormpep=CE28901 gene=WBGene00001026 locus=dnj-8 status=Confirmed uniprot=Q95QQ1 insdc=CCD68184.1
Y111B2A.12a	PPA00704	BRH	wormpep=CE45348 gene=WBGene00013735 status=Confirmed uniprot=E0R7L2 insdc=CBW48561.1
C01B10.8	PPA42587	BRH	wormpep=CE06739 gene=WBGene00015282 status=Confirmed uniprot=Q17539 insdc=CCD62333.1
T25F10.2	PPA17008	BRH	wormpep=CE26386 gene=WBGene00000936 locus=dbl-1 status=Confirmed uniprot=G5EEL5 insdc=CCD74236.1
C18E9.10b	PPA08176	BRH	wormpep=CE52630 gene=WBGene00007690 locus=sftd-3 status=Partially_confirmed uniprot=A0A2K5ATK2 insdc=SPC47104.1 product="Vesicle transport protein"
C26B2.1	PPA38601	BRH	wormpep=CE04087 gene=WBGene00016124 locus=dnc-4 status=Confirmed uniprot=Q18194 insdc=CCD65191.1
F44D12.1a	PPA04163	BRH	wormpep=CE52520 gene=WBGene00009678 locus=magu-4 status=Confirmed uniprot=Q20398 insdc=CAA92607.2
R05F9.13	PPA42519	best	wormpep=CE02806 gene=WBGene00003429 locus=msp-31 status=Confirmed uniprot=P53017 insdc=CCD69279.1 product="Major sperm protein 19\/31\/40\/45\/50\/51\/53\/59\/61\/65\/81\/113\/142"
C48E7.1	PPA01023	BRH	wormpep=CE08816 gene=WBGene00016749 status=Confirmed uniprot=O02082 insdc=CCD64204.1
Y47D3A.4	PPA04986	BRH	wormpep=CE44308 gene=WBGene00000519 locus=cku-70 status=Confirmed uniprot=Q9U2D2 insdc=CAB55094.3
F59A3.3	ppa_stranded_DN17640_c0_g1_i1	BRH	wormpep=CE11420 gene=WBGene00019076 locus=mrpl-24 status=Confirmed uniprot=P91353 insdc=CCD63897.1 product="Probable 39S ribosomal protein L24	mitochondrial"
F46C8.5	PPA07038	BRH	wormpep=CE28335 gene=WBGene00000438 locus=ceh-14 status=Partially_confirmed uniprot=P20271 insdc=CCD71294.1 product="Homeobox protein ceh-14"
F55C10.2	PPA10788	best	wormpep=CE05952 gene=WBGene00000727 locus=col-154 status=Confirmed uniprot=Q20805 insdc=CAA98486.1
B0361.10	ppa_stranded_DN20979_c0_g1_i1	BRH	wormpep=CE20451 gene=WBGene00015164 locus=ykt-6 status=Confirmed uniprot=Q9TXZ9 insdc=CCD61825.1
C29E6.2a	PPA32371	BRH	wormpep=CE42588 gene=WBGene00007801 locus=trpa-1 status=Confirmed uniprot=Q18297 insdc=CAA96603.3 product="Transient receptor potential cation channel subfamily A member 1 homolog"
C27D8.3b	PPA07263	best	wormpep=CE39679 gene=WBGene00007779 status=Confirmed uniprot=Q2EEN8 insdc=CAJ76929.1
T22C1.2	PPA19091	best	wormpep=CE06490 gene=WBGene00011913 locus=glb-26 status=Partially_confirmed uniprot=Q22663 insdc=CAA99921.1 product="Globin-like protein 26"
M18.7a	PPA00684	BRH	wormpep=CE06198 gene=WBGene00000122 locus=aly-3 status=Confirmed uniprot=Q21559 insdc=CAA92829.1
Y42H9AR.4	PPA16863	BRH	wormpep=CE37682 gene=WBGene00021539 status=Confirmed uniprot=Q9N3Y3 insdc=CCD71169.1
T01H3.4	PPA01930	BRH	wormpep=CE03598 gene=WBGene00011350 locus=perm-1 status=Confirmed uniprot=Q22090 insdc=CAA92688.1
T10F2.1a	ppa_stranded_DN21844_c0_g1_i1	BRH	wormpep=CE29472 gene=WBGene00001744 locus=gars-1 status=Confirmed uniprot=Q10039 insdc=CCD72865.1 product="Glycine--tRNA ligase"
F55A4.7	PPA26315	BRH	wormpep=CE42121 gene=WBGene00018859 status=Confirmed uniprot=Q94242 insdc=CCD62877.1
K05C4.7	ppa_stranded_DN30992_c0_g1_i10	BRH	wormpep=CE19975 gene=WBGene00010583 status=Confirmed uniprot=Q9XUU5 insdc=CAB04573.1 product="Armadillo repeat-containing protein 1"
Y9C9A.11	PPA06641	best	wormpep=CE38253 gene=WBGene00006202 locus=str-156 status=Partially_confirmed uniprot=Q9N2T6 insdc=CCD68695.1
K08H2.5	PPA12378	best	wormpep=CE06163 gene=WBGene00010692 status=Partially_confirmed uniprot=Q21373 insdc=CAA94155.1
ZK1010.10	PPA25409	best	wormpep=CE43257 gene=WBGene00164985 status=Confirmed uniprot=B6VQ95 insdc=CAR97863.1
T23F11.3b	PPA00837	BRH	wormpep=CE01096 gene=WBGene00011955 locus=cdka-1 status=Confirmed uniprot=Q22695 insdc=CAL36520.1 product="Cyclin-dependent kinase 5 activator 1"
B0336.3c	PPA22565	best	wormpep=CE52468 gene=WBGene00015143 locus=rbm-26 status=Partially_confirmed uniprot=A0A2K5ATS7 insdc=SPC47523.1
B0348.1	PPA38492	best	wormpep=CE17326 gene=WBGene00015151 status=Partially_confirmed uniprot=O61959 insdc=CCD61780.1
R53.5	ppa_stranded_DN24076_c0_g2_i1	BRH	wormpep=CE03575 gene=WBGene00011274 status=Confirmed uniprot=Q22020 insdc=CAA91349.1
F22B7.7	PPA38130	BRH	wormpep=CE37508 gene=WBGene00006662 locus=twk-7 status=Partially_confirmed uniprot=P34410 insdc=CCD62137.1 product="TWiK family of potassium channels protein 7"
AC3.6	PPA39084	best	wormpep=CE05136 gene=WBGene00000724 locus=col-151 status=Partially_confirmed uniprot=Q17402 insdc=CAA94869.1
F45C12.4	PPA35753	best	wormpep=CE10442 gene=WBGene00018435 locus=btb-9 status=Confirmed uniprot=O16746 insdc=CCD71253.1
F07C6.2	ppa_stranded_DN4266_c0_g1_i1	BRH	wormpep=CE42092 gene=WBGene00008553 status=Confirmed uniprot=Q19159 insdc=CAA93485.2
Y87G2A.1	ppa_stranded_DN25729_c0_g2_i2	BRH	wormpep=CE40292 gene=WBGene00013593 status=Confirmed uniprot=Q9U1Q6 insdc=CAB60426.3
ZK1067.5	ppa_stranded_DN28215_c1_g1_i2	BRH	wormpep=CE52341 gene=WBGene00006659 locus=twk-4 status=Partially_confirmed uniprot=Q23386 insdc=CAA93881.4
Y46H3B.2	PPA04810	best	wormpep=CE35805 gene=WBGene00021603 locus=clec-204 status=Confirmed uniprot=Q9N4W5 insdc=CCD70658.1
K01G5.8b	PPA37110	BRH	wormpep=CE16199 gene=WBGene00010479 status=Confirmed uniprot=G5EDH3 insdc=CAB07248.1
AC3.4	ppa_stranded_DN30199_c3_g1_i6	best	wormpep=CE37872 gene=WBGene00004098 locus=pqn-2 status=Confirmed uniprot=Q17401 insdc=CAA94868.2
F52B5.2	ppa_stranded_DN26391_c0_g1_i4	best	wormpep=CE24993 gene=WBGene00009921 status=Confirmed uniprot=Q20643 insdc=CAA99854.2
C28G1.4	PPA14580	best	wormpep=CE04121 gene=WBGene00016189 status=Partially_confirmed uniprot=Q18289 insdc=CCD63331.1
F21A3.1	PPA07166	best	wormpep=CE09515 gene=WBGene00005481 locus=srh-276 status=Partially_confirmed uniprot=O17826 insdc=CAB04154.1 product="7TM GPCR	serpentine receptor class h (Srh)"
ZK1251.6	PPA42519	best	wormpep=CE03853 gene=WBGene00003463 locus=msp-76 status=Confirmed uniprot=P05634 insdc=CAA92502.1 product="Major sperm protein 10\/36\/56\/76"
K01H12.1a	PPA25985	BRH	wormpep=CE03453 gene=WBGene00010484 locus=dph-3 status=Confirmed uniprot=Q21102 insdc=CAA92471.1 product="DPH3 homolog"
C54D10.7	PPA37743	best	wormpep=CE43116 gene=WBGene00008301 locus=pals-39 status=Partially_confirmed uniprot=B6EU64 insdc=CAR81366.1
C15H11.4	ppa_stranded_DN18818_c0_g2_i1	BRH	wormpep=CE08181 gene=WBGene00000985 locus=dhs-22 status=Confirmed uniprot=Q9XVS9 insdc=CAB02732.1
R03A10.4a	ppa_stranded_DN29429_c0_g3_i3	BRH	wormpep=CE29335 gene=WBGene00010984 locus=nkat-3 status=Confirmed uniprot=Q8MP09 insdc=CAA93673.2
W05H5.3	PPA16889	best	wormpep=CE45709 gene=WBGene00012285 locus=pitr-6 status=Partially_confirmed uniprot=P91840 insdc=CAB03482.2 product="Phosphate transporter"
H19M22.3a	PPA43498	BRH	wormpep=CE26937 gene=WBGene00019212 locus=zmp-2 status=Partially_confirmed uniprot=O44836 insdc=CCD72394.1 product="Matrix metalloproteinase-B"
Y105E8A.14	ppa_stranded_DN27421_c0_g1_i2	BRH	wormpep=CE25168 gene=WBGene00013674 status=Confirmed uniprot=Q8WQB0 insdc=CAD21663.2
C06E7.4a	PPA13685	best	wormpep=CE29026 gene=WBGene00015541 status=Confirmed uniprot=Q17732 insdc=CCD63373.1
C04G6.1a	PPA21371	BRH	wormpep=CE31290 gene=WBGene00003402 locus=mpk-2 status=Confirmed uniprot=H2KYF8 insdc=CCD63049.1 product="Mitogen-activated protein kinase"
F46C8.7a	PPA27353	BRH	wormpep=CE50493 gene=WBGene00018486 locus=glb-16 status=Confirmed uniprot=Q9GYP4 insdc=CCD71296.2
F57H12.3	PPA18740	best	wormpep=CE17124 gene=WBGene00003879 locus=ora-1 status=Confirmed uniprot=O45098 insdc=CCD69770.1
C49F8.2	PPA10262	BRH	wormpep=CE31456 gene=WBGene00008214 locus=gem-1 status=Confirmed uniprot=Q18712 insdc=CAA94126.2
F25C8.2a	PPA36646	best	wormpep=CE52859 gene=WBGene00000139 locus=amx-3 status=Partially_confirmed uniprot=E0AHD3 insdc=CBW44373.2
Y61A9LA.3c	ppa_stranded_DN29792_c0_g1_i3	BRH	wormpep=CE52004 gene=WBGene00022015 status=Confirmed uniprot=Q8MXS5 insdc=CCD71767.2
F46B3.5	PPA13005	best	wormpep=CE34022 gene=WBGene00001691 locus=grd-2 status=Partially_confirmed uniprot=Q9XV14 insdc=CAB04405.2
C54D2.5d	PPA27435	BRH	wormpep=CE36116 gene=WBGene00000367 locus=cca-1 status=Confirmed uniprot=Q7Z003 insdc=CCD68019.1 product="Voltage-dependent T-type calcium channel subunit alpha"
F13D12.5	ppa_stranded_DN24825_c0_g1_i1	BRH	wormpep=CE02184 gene=WBGene00008740 status=Confirmed uniprot=Q19393 insdc=CAA88945.1
T24A6.14	PPA10413	best	wormpep=CE14150 gene=WBGene00005877 locus=srw-130 status=Partially_confirmed uniprot=O61945 insdc=CCD63583.2 product="7TM GPCR	serpentine receptor class w (Srw)"
K09B11.10	PPA05894	BRH	wormpep=CE40568 gene=WBGene00010714 locus=mam-3 status=Confirmed uniprot=Q9U3B4 insdc=CAB05554.4
F45C12.11a	PPA29122	best	wormpep=CE51417 gene=WBGene00018442 locus=sdz-18 status=Partially_confirmed uniprot=A0A131MBE3 insdc=CZR14470.1
C15A11.3	PPA28560	BRH	wormpep=CE36685 gene=WBGene00004944 locus=sol-1 status=Confirmed uniprot=Q93212 insdc=CAB01962.3 product="Suppressor of lurcher protein 1"
R10E11.5a	ppa_stranded_DN30247_c0_g1_i5	BRH	wormpep=CE39268 gene=WBGene00011217 status=Confirmed uniprot=P34549 insdc=CAA82348.3
Y55B1BM.1a	isopolya.4345.2	BRH	wormpep=CE29124 gene=WBGene00021910 locus=stim-1 status=Confirmed uniprot=G5EF60 insdc=CCD73857.1 product="Stromal interaction molecule 1"
T06A1.4c	ppa_stranded_DN23323_c0_g1_i2	BRH	wormpep=CE50980 gene=WBGene00020279 locus=glb-25 status=Confirmed uniprot=A0A0K3AV45 insdc=CTQ86885.1
H14E04.5	PPA26291	BRH	wormpep=CE34571 gene=WBGene00000506 locus=cic-1 status=Confirmed uniprot=Q9TYP2 insdc=CCD72187.1 product="Cyclin-C"
T24A6.18	PPA40467	best	wormpep=CE28489 gene=WBGene00001738 locus=grl-29 status=Predicted uniprot=O61948 insdc=CCD63579.1
F21F8.9	PPA21204	best	wormpep=CE09543 gene=WBGene00006184 locus=str-136 status=Predicted uniprot=O01535 insdc=CCD64752.1
F55C12.5b	PPA16228	BRH	wormpep=CE28454 gene=WBGene00018872 status=Confirmed uniprot=H2L080 insdc=CCD71874.1
W03D2.4	ppa_stranded_DN40564_c0_g1_i1	BRH	wormpep=CE14512 gene=WBGene00003955 locus=pcn-1 status=Confirmed uniprot=O02115 insdc=CCD66765.1 product="Proliferating cell nuclear antigen"
F28H7.10a	PPA18730	best	wormpep=CE51877 gene=WBGene00003838 locus=ocr-1 status=Partially_confirmed uniprot=G5EDR9 insdc=CAA96644.3
C24H11.1	ppa_stranded_DN24557_c0_g2_i3	best	wormpep=CE18524 gene=WBGene00007699 status=Confirmed uniprot=Q9U3P4 insdc=CAB03912.1 product="Serine\/threonine-protein phosphatase"
F46H5.6	ppa_stranded_DN23794_c0_g1_i4	best	wormpep=CE10614 gene=WBGene00001696 locus=grd-7 status=Partially_confirmed uniprot=Q3Y407 insdc=CCD71363.2
F11G11.13	PPA15303	best	wormpep=CE51064 gene=WBGene00017388 status=Partially_confirmed uniprot=P91251 insdc=CCD69264.2
Y75B7AL.2a	PPA28933	BRH	wormpep=CE48448 gene=WBGene00022285 status=Partially_confirmed uniprot=Q965S7 insdc=CCD69559.2
D1007.14	PPA12754	BRH	wormpep=CE39094 gene=WBGene00004113 locus=pqn-24 status=Confirmed uniprot=O01876 insdc=CCD67326.1
F32B4.4a	ppa_stranded_DN31406_c2_g2_i7	BRH	wormpep=CE46007 gene=WBGene00009314 status=Partially_confirmed uniprot=O62203 insdc=CAB04233.3
T05C12.1	ppa_stranded_DN25069_c0_g1_i1	BRH	wormpep=CE02312 gene=WBGene00011466 status=Confirmed uniprot=Q22223 insdc=CAA91303.1
F20D6.8	PPA22623	best	wormpep=CE07112 gene=WBGene00017637 status=Confirmed uniprot=P90840 insdc=CCD68324.1
Y53F4B.27a	ppa_stranded_DN28986_c0_g1_i2	BRH	wormpep=CE37435 gene=WBGene00013173 status=Confirmed uniprot=Q9NA93 insdc=CAB61101.3
T20F10.2a	PPA27799	BRH	wormpep=CE21191 gene=WBGene00011864 status=Confirmed uniprot=O18092 insdc=CAB04747.1
F44C8.2	PPA34589	best	wormpep=CE17823 gene=WBGene00003724 locus=nhr-134 status=Confirmed uniprot=O16361 insdc=CCD71002.1 product="Nuclear hormone receptor family member nhr-134"
C14C11.2	PPA35903	best	wormpep=CE06821 gene=WBGene00015766 status=Confirmed uniprot=Q17979 insdc=CCD64496.1
F58F9.8	PPA45104	best	wormpep=CE38612 gene=WBGene00044306 status=Partially_confirmed uniprot=Q4TT94 insdc=CCD67636.1
K05B2.3	PPA03856	best	wormpep=CE47884 gene=WBGene00002052 locus=ifa-4 status=Confirmed uniprot=P90900 insdc=CCD72670.2 product="Intermediate filament protein ifa-4"
C50B6.7	PPA16489	BRH	wormpep=CE08876 gene=WBGene00008220 status=Confirmed uniprot=P91982 insdc=CAB02856.1 product="Alpha-amylase"
C26F1.4	PPA34642	BRH	wormpep=CE06878 gene=WBGene00004499 locus=rps-30 status=Confirmed uniprot=Q18231 insdc=CCD65769.1 product="40S ribosomal protein S30"
T19H12.7	PPA40974	best	wormpep=CE13764 gene=WBGene00006098 locus=str-32 status=Predicted uniprot=O01611 insdc=CCD67003.1
F08G5.2a	PPA37081	best	wormpep=CE05572 gene=WBGene00008581 locus=acl-13 status=Confirmed uniprot=Q19221 insdc=CAA94584.1 product="Putative 1-acyl-sn-glycerol-3-phosphate acyltransferase acl-13"
F19H8.3	ppa_stranded_DN19579_c0_g2_i1	BRH	wormpep=CE15872 gene=WBGene00000188 locus=arl-3 status=Partially_confirmed uniprot=O45379 insdc=CAB07583.1 product="ADP-ribosylation factor-like protein 3"
ZK154.1	PPA00383	BRH	wormpep=CE31266 gene=WBGene00022665 status=Confirmed uniprot=Q94312 insdc=CCD67557.1
F11C1.1	PPA34818	BRH	wormpep=CE03186 gene=WBGene00008690 status=Confirmed uniprot=Q19342 insdc=CAA91025.1
C33G3.4	PPA23297	BRH	wormpep=CE08560 gene=WBGene00007904 status=Confirmed uniprot=Q93324 insdc=CAB01737.1 product="Probable beta-mannosidase"
C17H11.1	PPA23517	BRH	wormpep=CE29584 gene=WBGene00015921 status=Confirmed uniprot=P91064 insdc=CCD64980.1
T07A9.10	PPA27795	best	wormpep=CE17219 gene=WBGene00020298 status=Confirmed uniprot=O44412 insdc=CCD73983.1
D2096.6	PPA07837	BRH	wormpep=CE04304 gene=WBGene00017073 status=Confirmed uniprot=Q19005 insdc=CCD68511.1
Y73E7A.2	PPA22958	BRH	wormpep=CE32277 gene=WBGene00022269 status=Confirmed uniprot=Q9GUM5 insdc=CCD73526.1
B0024.10	PPA39064	BRH	wormpep=CE43076 gene=WBGene00007100 locus=asps-1 status=Confirmed uniprot=Q17425 insdc=CAA94882.2
Y57A10A.18c	PPA23850	BRH	wormpep=CE46487 gene=WBGene00004167 locus=pqn-87 status=Partially_confirmed uniprot=G2HK03 insdc=CCD31152.1
C25F6.7a	PPA00162	BRH	wormpep=CE47150 gene=WBGene00016106 status=Confirmed uniprot=H2KZ11 insdc=CCD65684.2
T24D1.3	PPA38347	best	wormpep=CE14166 gene=WBGene00011986 status=Confirmed uniprot=O02333 insdc=CAB03425.1
B0496.3e	PPA01609	BRH	wormpep=CE44360 gene=WBGene00006814 locus=unc-82 status=Confirmed uniprot=H2KYA5 insdc=CCD62055.1
F44D12.7	PPA44307	best	wormpep=CE01192 gene=WBGene00009684 locus=msd-3 status=Predicted uniprot=G5EEJ7 insdc=CAA92603.1
C17A2.4	PPA40461	best	wormpep=CE08242 gene=WBGene00015872 status=Predicted uniprot=O16533 insdc=CCD64793.1
F30A10.10	PPA23073	BRH	wormpep=CE32639 gene=WBGene00009267 locus=usp-48 status=Confirmed uniprot=G5ECC7 insdc=CAB03026.2 product="Ubiquitin carboxyl-terminal hydrolase"
C31B8.7	PPA43038	best	wormpep=CE08487 gene=WBGene00016282 status=Partially_confirmed uniprot=O16900 insdc=CCD66297.1
T24A6.19	PPA40467	best	wormpep=CE21199 gene=WBGene00020755 locus=grl-31 status=Partially_confirmed uniprot=Q9TXS7 insdc=CCD63580.1
R02D3.3a	PPA42736	BRH	wormpep=CE36601 gene=WBGene00019821 locus=gtf-2H1 status=Confirmed uniprot=O44499 insdc=CCD73167.1
Y11D7A.9	PPA12940	BRH	wormpep=CE20192 gene=WBGene00012433 status=Confirmed uniprot=Q9XWR3 insdc=CAA21585.1
W09D10.1	PPA20682	BRH	wormpep=CE16562 gene=WBGene00012359 status=Confirmed uniprot=O18181 insdc=CAB07858.1
T27C4.3	PPA42780	best	wormpep=CE18297 gene=WBGene00006096 locus=str-30 status=Predicted uniprot=O61905 insdc=CCD74254.1
Y116A8B.5	PPA38647	BRH	wormpep=CE47992 gene=WBGene00013782 locus=npr-32 status=Partially_confirmed uniprot=O62403 insdc=CAA16290.4
K05C4.11	ppa_stranded_DN26855_c0_g1_i2	BRH	wormpep=CE19979 gene=WBGene00010587 locus=sol-2 status=Confirmed uniprot=Q9XUU2 insdc=CAB04576.1
T22D1.4	PPA08917	BRH	wormpep=CE33704 gene=WBGene00020683 locus=ribo-1 status=Confirmed uniprot=Q9GZH4 insdc=CCD62020.1 product="Dolichyl-diphosphooligosaccharide--protein glycosyltransferase subunit 1"
AH6.2	ppa_stranded_DN16014_c0_g1_i2	best	wormpep=CE01456 gene=WBGene00007080 locus=sfxn-1.1 status=Partially_confirmed uniprot=Q09201 insdc=CAA88076.1 product="Putative sideroflexin-1.1"
F19C7.8e	PPA02176	BRH	wormpep=CE49125 gene=WBGene00017597 status=Partially_confirmed uniprot=U4PLS7 insdc=CDH93039.1
C31G12.4b	PPA34299	BRH	wormpep=CE47814 gene=WBGene00007853 status=Partially_confirmed uniprot=J7RNJ8 insdc=CCM09390.1
R13D7.6	PPA12457	best	wormpep=CE18152 gene=WBGene00005900 locus=srx-9 status=Predicted uniprot=Q966G9 insdc=CCD83344.1 product="7TM GPCR	serpentine receptor class x (Srx)"
C18B12.3	PPA18697	BRH	wormpep=CE08308 gene=WBGene00001096 locus=dsc-1 status=Partially_confirmed uniprot=Q93246 insdc=CAA20928.1 product="Homeobox protein dsc-1"
T19B10.1	PPA04148	best	wormpep=CE06455 gene=WBGene00011830 locus=cyp-29A2 status=Confirmed uniprot=G5EC97 insdc=CAA98548.1 product="Cytochrome P450 family"
T05A10.2	ppa_stranded_DN17625_c0_g1_i1	BRH	wormpep=CE03634 gene=WBGene00000525 locus=clc-4 status=Partially_confirmed uniprot=Q22191 insdc=CAA92134.1
F20G2.1	ppa_stranded_DN20115_c0_g1_i1	best	wormpep=CE09504 gene=WBGene00008985 status=Confirmed uniprot=Q93544 insdc=CAB02086.1
D1044.8	ppa_stranded_DN24222_c1_g1_i7	BRH	wormpep=CE39141 gene=WBGene00017033 locus=nekl-4 status=Partially_confirmed uniprot=P84199 insdc=CCD68375.1 product="Serine\/threonine-protein kinase D1044.8"
F11A10.7	PPA16723	BRH	wormpep=CE28911 gene=WBGene00008688 locus=rbm-34 status=Confirmed uniprot=Q95QL3 insdc=CAC70081.1
R08C7.2a	PPA39254	BRH	wormpep=CE07425 gene=WBGene00019946 locus=chat-1 status=Confirmed uniprot=H2L0H3 insdc=CCD73083.1 product="CDC50 family protein chat-1"
F02E11.1	ppa_stranded_DN23521_c0_g1_i1	BRH	wormpep=CE50051 gene=WBGene00017179 locus=wht-4 status=Partially_confirmed uniprot=O16574 insdc=CCD64918.2
Y69F12A.1	PPA34108	best	wormpep=CE24572 gene=WBGene00022102 status=Confirmed uniprot=Q9N4Q0 insdc=CCD72348.1
F29B9.5	ppa_stranded_DN25482_c0_g1_i2	best	wormpep=CE48706 gene=WBGene00017921 status=Partially_confirmed uniprot=Q95Q57 insdc=CCD70228.2
C25E10.7	PPA28787	best	wormpep=CE50208 gene=WBGene00016096 status=Confirmed uniprot=Q18156 insdc=CCD65652.2
Y71G12B.23a	ppa_stranded_DN11896_c0_g1_i1	BRH	wormpep=CE43606 gene=WBGene00022158 status=Confirmed uniprot=H2KZF3 insdc=CCD67984.1
F54G8.4a	ppa_stranded_DN1147_c0_g1_i1	BRH	wormpep=CE05942 gene=WBGene00003597 locus=nhl-1 status=Confirmed uniprot=Q03601 insdc=CAA79562.1 product="RING finger protein nhl-1"
R07G3.9	PPA22609	BRH	wormpep=CE37545 gene=WBGene00043050 locus=oig-4 status=Confirmed uniprot=Q5WRU0 insdc=CCD70521.1 product="Immunoglobulin domain-containing protein oig-4"
C16H3.1	PPA18682	BRH	wormpep=CE35404 gene=WBGene00015867 locus=ncs-7 status=Partially_confirmed uniprot=Q94172 insdc=CCD64781.1
C43E11.10	ppa_stranded_DN21782_c0_g1_i1	BRH	wormpep=CE08688 gene=WBGene00000382 locus=cdc-6 status=Confirmed uniprot=P91155 insdc=CCD65162.1 product="Cell division control protein"
F07A5.1b	PPA34998	best	wormpep=CE17632 gene=WBGene00002136 locus=inx-14 status=Confirmed uniprot=O62136 insdc=CAA96621.1 product="Innexin-14"
R03D7.6a	PPA40675	best	wormpep=CE01613 gene=WBGene00001753 locus=gst-5 status=Confirmed uniprot=Q09596 insdc=CAA86859.1 product="Probable glutathione S-transferase 5"
F53E10.6	PPA34324	BRH	wormpep=CE10930 gene=WBGene00018762 status=Confirmed uniprot=P91318 insdc=CCD66103.1 product="RRP15-like protein"
T24G10.2	PPA14346	BRH	wormpep=CE37993 gene=WBGene00020779 status=Confirmed uniprot=Q22749 insdc=CCD71519.1
Y62F5A.12	ppa_stranded_DN17109_c0_g3_i1	BRH	wormpep=CE41958 gene=WBGene00077453 status=Confirmed uniprot=A9IHM9 insdc=CAP46783.1
F26B1.5	ppa_stranded_DN30435_c3_g3_i2	best	wormpep=CE28005 gene=WBGene00017817 status=Partially_confirmed uniprot=P91273 insdc=CCD64197.1 product="Serine\/threonine-protein phosphatase"
R03G5.2	ppa_stranded_DN25243_c0_g1_i2	BRH	wormpep=CE31210 gene=WBGene00004758 locus=sek-1 status=Confirmed uniprot=G5EDF7 insdc=CCD68028.1 product="Dual specificity mitogen-activated protein kinase kinase sek-1"
C16D9.1	ppa_stranded_DN27283_c0_g1_i4	BRH	wormpep=CE27695 gene=WBGene00015857 status=Confirmed uniprot=Q22902 insdc=CCD64736.1
F35G12.9	ppa_stranded_DN26520_c0_g2_i1	BRH	wormpep=CE00978 gene=WBGene00000145 locus=apc-11 status=Confirmed uniprot=Q20052 insdc=CAA86328.1 product="Anaphase-promoting complex subunit 11"
Y51A2D.21	PPA32092	BRH	wormpep=CE38449 gene=WBGene00044210 status=Confirmed uniprot=Q56VZ7 insdc=CAI79251.1
F52C12.4d	ppa_stranded_DN25222_c0_g1_i1	BRH	wormpep=CE48799 gene=WBGene00018681 locus=denn-4 status=Partially_confirmed uniprot=U4PBM1 insdc=CDH93118.1
H03A11.1	PPA20024	BRH	wormpep=CE18799 gene=WBGene00010356 locus=famk-1 status=Confirmed uniprot=Q9XTW2 insdc=CAB07528.1 product="Extracellular serine\/threonine protein kinase CeFam20"
B0491.3	ppa_stranded_DN29498_c0_g2_i2	best	wormpep=CE02105 gene=WBGene00007190 locus=rmd-3 status=Confirmed uniprot=Q17510 insdc=CAA90085.1
F43C9.3	PPA39433	BRH	wormpep=CE46477 gene=WBGene00018377 locus=hum-10 status=Partially_confirmed uniprot=Q20357 insdc=CCD67086.1
T05H10.8	ppa_stranded_DN40006_c0_g1_i1	BRH	wormpep=CE34993 gene=WBGene00011512 status=Partially_confirmed uniprot=Q10004 insdc=CAA87794.2
C50F4.10	PPA00698	best	wormpep=CE33984 gene=WBGene00008235 status=Confirmed uniprot=Q18738 insdc=CAA94735.2
F26A1.9	ppa_stranded_DN28120_c0_g2_i3	BRH	wormpep=CE29287 gene=WBGene00017807 status=Confirmed uniprot=Q19797 insdc=CCD66800.1
F15H10.2	PPA39113	best	wormpep=CE05639 gene=WBGene00000602 locus=col-13 status=Partially_confirmed uniprot=P20631 insdc=CAA98258.1 product="Cuticle collagen 13"
F53F4.3	PPA14109	BRH	wormpep=CE10958 gene=WBGene00009987 locus=tbcb-1 status=Confirmed uniprot=Q20728 insdc=CAB01212.1 product="Tubulin-specific chaperone B"
T22F7.5	PPA02463	best	wormpep=CE30305 gene=WBGene00020704 status=Partially_confirmed uniprot=Q8WQC6 insdc=CCD61814.1
C26E6.4	PPA12093	BRH	wormpep=CE52920 gene=WBGene00016140 locus=rpb-2 status=Confirmed uniprot=Q10578 insdc=CCD65728.2 product="DNA-directed RNA polymerase II subunit RPB2"
B0564.1a	PPA17737	BRH	wormpep=CE20469 gene=WBGene00007201 locus=exos-4.1 status=Confirmed uniprot=Q17533 insdc=CAA97771.3 product="Putative exosome complex component RRP41"
K04G11.2	PPA27306	BRH	wormpep=CE35893 gene=WBGene00004764 locus=sel-7 status=Confirmed uniprot=G5EGS7 insdc=CAB01759.2
F56B6.6	PPA37106	BRH	wormpep=CE42463 gene=WBGene00018937 status=Confirmed uniprot=Q22996 insdc=CCD64325.1
F53F1.10	PPA29380	best	wormpep=CE10950 gene=WBGene00005096 locus=srd-18 status=Partially_confirmed uniprot=P92001 insdc=CAB03131.1 product="Serpentine receptor class delta-18"
C03C10.3	PPA36955	BRH	wormpep=CE00874 gene=WBGene00004392 locus=rnr-2 status=Confirmed uniprot=P42170 insdc=CAA84688.1 product="Ribonucleoside-diphosphate reductase small chain"
T10G3.6a	ppa_stranded_DN41640_c0_g1_i1	BRH	wormpep=CE37990 gene=WBGene00001808 locus=gut-2 status=Confirmed uniprot=P92022 insdc=CAB03328.3 product="U6 snRNA-associated Sm-like protein LSm2"
H23L24.5	PPA27538	best	wormpep=CE32685 gene=WBGene00004052 locus=parg-2 status=Confirmed uniprot=Q9N5L4 insdc=CCD68980.1 product="Poly(ADP-ribose) glycohydrolase 2"
ZC477.5	PPA46362	BRH	wormpep=CE28164 gene=WBGene00022620 locus=rde-8 status=Confirmed uniprot=Q23342 insdc=CCD66631.1
Y116A8C.35a	PPA01467	best	wormpep=CE23341 gene=WBGene00006698 locus=uaf-2 status=Confirmed uniprot=Q9U2U0 insdc=CAB55137.1
F45B8.2	ppa_stranded_DN29474_c0_g2_i7	best	wormpep=CE10430 gene=WBGene00004353 locus=rgs-10 status=Partially_confirmed uniprot=O45523 insdc=CAB05727.1 product="Regulator of G-protein signaling rgs-10"
K03E6.7	PPA08680	BRH	wormpep=CE31197 gene=WBGene00019365 locus=rei-2 status=Confirmed uniprot=Q21194 insdc=CCD62865.1 product="Guanine nucleotide exchange factor rei-2"
F10C5.1	ppa_stranded_DN17589_c0_g1_i1	BRH	wormpep=CE26888 gene=WBGene00003134 locus=mat-3 status=Confirmed uniprot=Q19294 insdc=CCD69151.1 product="Cell division cycle protein 23 homolog"
ZK856.13	ppa_stranded_DN27726_c0_g1_i4	BRH	wormpep=CE29016 gene=WBGene00014114 locus=tftc-3 status=Confirmed uniprot=Q95PV7 insdc=CAC70122.1
C05C8.9a	Contig47-snapTAU.145	BRH	wormpep=CE28884 gene=WBGene00015466 locus=hyls-1 status=Confirmed uniprot=Q95X94 insdc=CCD63094.1 product="Hydrolethalus syndrome protein 1 homolog"
K07A1.8	ppa_stranded_DN21890_c0_g2_i1	BRH	wormpep=CE11854 gene=WBGene00002070 locus=ile-1 status=Confirmed uniprot=G5EDE8 insdc=CAB03169.1
C30G4.3	PPA01708	BRH	wormpep=CE48005 gene=WBGene00001537 locus=gcy-11 status=Partially_confirmed uniprot=Q18331 insdc=CCD63635.2 product="Receptor-type guanylate cyclase gcy-11"
W05B2.5	PPA30186	best	wormpep=CE20147 gene=WBGene00000668 locus=col-93 status=Confirmed uniprot=Q9U348 insdc=CAB63321.1
F58G4.6	PPA06260	best	wormpep=CE35326 gene=WBGene00006193 locus=str-146 status=Partially_confirmed uniprot=Q9GS10 insdc=CCD64064.1
F13D12.9	PPA04735	BRH	wormpep=CE40383 gene=WBGene00008743 status=Confirmed uniprot=K8ERZ6 insdc=CCO25911.1
W09C2.3a	PPA14297	BRH	wormpep=CE32951 gene=WBGene00003151 locus=mca-1 status=Confirmed uniprot=G5EFR6 insdc=CAB61039.2 product="Calcium-transporting ATPase"
Y71G12A.4	PPA23351	best	wormpep=CE52845 gene=WBGene00022140 status=Partially_confirmed uniprot=Q9BL52 insdc=CCD72997.2
F01D5.3	PPA02977	best	wormpep=CE18561 gene=WBGene00008494 status=Confirmed uniprot=Q9XVB4 insdc=CAB04036.1
T01H8.1e	ppa_stranded_DN28359_c0_g2_i5	BRH	wormpep=CE41000 gene=WBGene00011352 locus=rskn-1 status=Confirmed uniprot=G5EE78 insdc=CAN86594.1 product="Ribosomal protein S6 kinase"
C05D2.1a	PPA15180	BRH	wormpep=CE16827 gene=WBGene00000900 locus=daf-4 status=Confirmed uniprot=P50488 insdc=CCD63118.1 product="Cell surface receptor daf-4"
W03B1.7a	PPA01897	best	wormpep=CE43124 gene=WBGene00020976 locus=oac-51 status=Partially_confirmed uniprot=B6EU57 insdc=CCD71912.1
C32D5.7	PPA45373	BRH	wormpep=CE01847 gene=WBGene00016315 status=Confirmed uniprot=Q09267 insdc=CCD66034.1
ZK616.3a	PPA34818	best	wormpep=CE49143 gene=WBGene00022773 status=Confirmed uniprot=V6CJI3 insdc=CDK13602.1
C52D10.13	PPA45088	BRH	wormpep=CE17596 gene=WBGene00000711 locus=col-138 status=Confirmed uniprot=A3QM98 insdc=CAM36330.1
F13B9.5	PPA25998	BRH	wormpep=CE25854 gene=WBGene00002239 locus=ksr-1 status=Confirmed uniprot=G5EFD2 insdc=CCD69410.1 product="Kinase suppressor of Ras A"
F35F10.6	PPA09268	best	wormpep=CE45340 gene=WBGene00018056 status=Confirmed uniprot=Q9GYU1 insdc=CCD64827.1
F22F4.3c	PPA23472	BRH	wormpep=CE46060 gene=WBGene00002224 locus=klp-13 status=Partially_confirmed uniprot=H2KYL6 insdc=CCD63819.1 product="Kinesin-like protein"
W02B12.7	ppa_stranded_DN8012_c0_g1_i1	best	wormpep=CE37934 gene=WBGene00002227 locus=klp-17 status=Confirmed uniprot=Q23124 insdc=CAA91398.2 product="Kinesin-like protein"
F11C7.1	ppa_stranded_DN23445_c0_g1_i2	best	wormpep=CE42343 gene=WBGene00017375 locus=pbo-6 status=Confirmed uniprot=Q19351 insdc=CCD66918.1 product="Proton-gated ion channel subunit pbo-6"
F16F9.5	PPA34052	BRH	wormpep=CE09444 gene=WBGene00003174 locus=mec-10 status=Confirmed uniprot=P34886 insdc=CCD69038.1 product="Degenerin mec-10"
Y34B4A.8c	PPA20510	BRH	wormpep=CE52457 gene=WBGene00021324 locus=rga-8 status=Partially_confirmed uniprot=A0A2K5AU23 insdc=SPC48682.1
K02D7.4	PPA11562	BRH	wormpep=CE33667 gene=WBGene00001099 locus=dsc-4 status=Confirmed uniprot=G5ECG7 insdc=CCD69687.1
T21D12.14	Iso_D.11220.1	BRH	wormpep=CE40624 gene=WBGene00045177 status=Confirmed uniprot=A0PCJ1 insdc=CCD72530.1
F45H11.5	ppa_stranded_DN23291_c0_g1_i1	BRH	wormpep=CE27165 gene=WBGene00009745 locus=cox-19 status=Confirmed uniprot=Q95ZT5 insdc=CAC42299.1
T01G5.2	ppa_stranded_DN25669_c0_g1_i2	best	wormpep=CE12976 gene=WBGene00011340 locus=ugt-30 status=Confirmed uniprot=O18009 insdc=CAB03266.1 product="UDP-glucuronosyltransferase"
T05E11.4a	PPA33054	BRH	wormpep=CE06363 gene=WBGene00004985 locus=spo-11 status=Confirmed uniprot=Q22236 insdc=CAA92974.1 product="Meiotic recombination protein spo-11"
Y53G8AM.8	PPA15223	BRH	wormpep=CE39857 gene=WBGene00021808 status=Confirmed uniprot=Q9BL70 insdc=CCD73807.1
F37B4.1	UMM-S2840-10.60-mRNA-1_frag_2	best	wormpep=CE26748 gene=WBGene00005344 locus=srh-127 status=Predicted uniprot=O45171 insdc=CCD66313.1 product="7TM GPCR	serpentine receptor class h (Srh)"
F12F6.5a	PPA13579	BRH	wormpep=CE20680 gene=WBGene00006406 locus=srgp-1 status=Confirmed uniprot=Q19370 insdc=CAA97790.1
C44C10.7	PPA28853	best	wormpep=CE05414 gene=WBGene00008088 status=Predicted uniprot=Q18615 insdc=CAA93637.1
C04H5.6a	PPA16271	BRH	wormpep=CE15592 gene=WBGene00003392 locus=mog-4 status=Confirmed uniprot=O45244 insdc=CAB03845.1 product="Probable pre-mRNA-splicing factor ATP-dependent RNA helicase mog-4"
M163.8	PPA02977	BRH	wormpep=CE36497 gene=WBGene00010940 status=Confirmed uniprot=Q6BES2 insdc=CAH04750.1
F10G7.7	PPA38783	best	wormpep=CE38170 gene=WBGene00017371 locus=sre-39 status=Partially_confirmed uniprot=Q19321 insdc=CCD69210.1 product="7TM GPCR	serpentine receptor class e (Sre)"
EEED8.16	PPA07859	BRH	wormpep=CE28903 gene=WBGene00017144 locus=brap-2 status=Confirmed uniprot=Q95QN6 insdc=CCD68743.1 product="BRCA1-associated protein homolog 2"
C14C6.4	PPA15406	best	wormpep=CE50872 gene=WBGene00015758 locus=nhr-155 status=Partially_confirmed uniprot=O44668 insdc=CCD64461.2
H05G16.1a	Contig19-snapTAU.287	BRH	wormpep=CE43269 gene=WBGene00001490 locus=frm-3 status=Confirmed uniprot=O17905 insdc=CAB10024.2
C12D8.18	PPA37490	best	wormpep=CE38271 gene=WBGene00044174 locus=fipr-5 status=Partially_confirmed uniprot=Q565A0 insdc=CAI79127.1
F07C3.7	PPA06723	BRH	wormpep=CE32853 gene=WBGene00000003 locus=aat-2 status=Confirmed uniprot=Q19151 insdc=CCD68934.1
F58G1.5	PPA11927	BRH	wormpep=CE17925 gene=WBGene00010267 locus=lips-9 status=Confirmed uniprot=O62271 insdc=CAB04520.1
F54D11.1	PPA16775	BRH	wormpep=CE11068 gene=WBGene00018811 locus=pmt-2 status=Confirmed uniprot=Q22993 insdc=CCD71034.1
K10C2.5	ppa_stranded_DN16622_c0_g1_i1	BRH	wormpep=CE04751 gene=WBGene00001715 locus=grl-6 status=Partially_confirmed uniprot=Q94273 insdc=CCD72627.1
M02B7.5a	PPA38579	BRH	wormpep=CE39515 gene=WBGene00019726 locus=bris-1 status=Confirmed uniprot=Q94287 insdc=CCD70205.1
T28B11.1a	ppa_stranded_DN30161_c2_g2_i1	BRH	wormpep=CE14335 gene=WBGene00012117 status=Confirmed uniprot=Q22842 insdc=CAA98290.1
F49D11.1	PPA09345	BRH	wormpep=CE28405 gene=WBGene00018625 locus=prp-17 status=Confirmed uniprot=O44729 insdc=CCD71532.1
C50E3.10	ppa_stranded_DN21958_c0_g1_i2	best	wormpep=CE08903 gene=WBGene00016821 locus=scl-26 status=Partially_confirmed uniprot=Q22930 insdc=CCD67747.1
ZK381.5a	PPA11621	BRH	wormpep=CE41743 gene=WBGene00022727 locus=prkl-1 status=Confirmed uniprot=H2KYA1 insdc=CCD62013.1
C34F11.1	PPA38347	best	wormpep=CE04162 gene=WBGene00016413 status=Confirmed uniprot=Q18466 insdc=CCD65822.1
ZC142.1a	PPA12612	best	wormpep=CE37944 gene=WBGene00022528 locus=srt-13 status=Predicted uniprot=Q23072 insdc=CCD68660.1 product="7TM GPCR	serpentine receptor class t (Srt)"
C56C10.8	ppa_stranded_DN8717_c0_g1_i1	BRH	wormpep=CE02573 gene=WBGene00002045 locus=icd-1 status=Confirmed uniprot=Q18885 insdc=CCD68179.1 product="Transcription factor BTF3 homolog"
C39B5.14	ppa_stranded_DN24656_c0_g1_i2	best	wormpep=CE43688 gene=WBGene00189950 status=Partially_confirmed uniprot=C2BR92 insdc=CCD67058.1
R31.2a	PPA26966	BRH	wormpep=CE06323 gene=WBGene00011270 status=Confirmed uniprot=Q22015 insdc=CAB00128.2
F33H2.8a	ppa_stranded_DN26598_c0_g2_i1	BRH	wormpep=CE37514 gene=WBGene00009371 status=Partially_confirmed uniprot=O62221 insdc=CAB04266.2
K08G2.13	PPA40627	best	wormpep=CE34490 gene=WBGene00005365 locus=srh-149 status=Partially_confirmed uniprot=Q7YXA7 insdc=CAE11310.1 product="7TM GPCR	serpentine receptor class h (Srh)"
Y45F3A.2	ppa_stranded_DN10542_c0_g1_i1	BRH	wormpep=CE19165 gene=WBGene00004282 locus=rab-30 status=Confirmed uniprot=Q9XWZ3 insdc=CAA21489.1
ZK1248.17	PPA01029	best	wormpep=CE02901 gene=WBGene00022884 status=Predicted uniprot=Q23428 insdc=CCD72514.1
M01B2.7	PPA33100	best	wormpep=CE38207 gene=WBGene00010800 locus=srsx-37 status=Predicted uniprot=O17961 insdc=CAB05565.2 product="7TM GPCR	olfactory receptor\/chemoreceptor Srsx"
B0464.1	PPA00659	BRH	wormpep=CE00015 gene=WBGene00001094 locus=dars-1 status=Confirmed uniprot=Q03577 insdc=CAA79536.1 product="Aspartate--tRNA ligase	cytoplasmic"
ZK520.5	isopolya.3423.1	best	wormpep=CE16730 gene=WBGene00000878 locus=cyn-2 status=Confirmed uniprot=P52010 insdc=CAB07303.1 product="Peptidyl-prolyl cis-trans isomerase 2"
ZC513.9	PPA28488	best	wormpep=CE15231 gene=WBGene00006186 locus=str-139 status=Predicted uniprot=O45982 insdc=CCD64071.1
E03H4.7	PPA29637	best	wormpep=CE42864 gene=WBGene00008475 locus=oac-13 status=Predicted uniprot=O17749 insdc=CAB04031.2
F58A6.1	PPA21374	BRH	wormpep=CE04675 gene=WBGene00019022 status=Confirmed uniprot=Q20959 insdc=CCD65834.1
R02D5.6b	PPA16629	BRH	wormpep=CE44780 gene=WBGene00010979 status=Partially_confirmed uniprot=D5MCS8 insdc=CBL43452.1 product="Serpentine receptor class gamma"
R09B3.1a	ppa_stranded_DN30631_c2_g1_i4	BRH	wormpep=CE16306 gene=WBGene00001372 locus=exo-3 status=Confirmed uniprot=G5EBR7 insdc=CAB03235.1 product="DNA-(apurinic or apyrimidinic site) lyase"
Y71D11A.3b	PPA32659	BRH	wormpep=CE32030 gene=WBGene00022104 locus=acsd-1 status=Confirmed uniprot=Q8T8B9 insdc=CCD72053.1 product="2-amino-3-carboxymuconate-6-semialdehyde decarboxylase"
F21G4.1	PPA38395	BRH	wormpep=CE40609 gene=WBGene00009023 status=Confirmed uniprot=Q93550 insdc=CAB02665.3 product="Solute carrier organic anion transporter family member"
F44C8.4	PPA34589	best	wormpep=CE27384 gene=WBGene00003693 locus=nhr-103 status=Confirmed uniprot=O16359 insdc=CCD71004.1 product="Nuclear hormone receptor family member nhr-103"
Y43D4A.5a	PPA38753	BRH	wormpep=CE50592 gene=WBGene00012791 status=Partially_confirmed uniprot=H8ESG5 insdc=CCG28136.2
F28B4.3	PPA16060	best	wormpep=CE07153 gene=WBGene00017892 status=Confirmed uniprot=Q19853 insdc=CCD70137.1
W03B1.8	PPA29637	best	wormpep=CE48906 gene=WBGene00020977 locus=oac-52 status=Partially_confirmed uniprot=O45884 insdc=CCD71910.2
T04A8.11	ppa_stranded_DN18004_c0_g1_i1	BRH	wormpep=CE43532 gene=WBGene00011412 locus=mrpl-16 status=Confirmed uniprot=Q22140 insdc=CAA84730.2
K10D2.3	ppa_stranded_DN30621_c0_g1_i1	BRH	wormpep=CE02015 gene=WBGene00019629 locus=cid-1 status=Confirmed uniprot=Q09409 insdc=CCD72858.1
E01A2.10	PPA06549	BRH	wormpep=CE20637 gene=WBGene00077701 locus=poml-3 status=Confirmed uniprot=B1V898 insdc=CCD68581.1
R05D3.6	ppa_stranded_DN11342_c0_g1_i1	best	wormpep=CE00285 gene=WBGene00019880 status=Predicted uniprot=P34539 insdc=CCD73192.1 product="Putative ATP synthase subunit epsilon	mitochondrial"
F46B6.2	PPA12962	BRH	wormpep=CE42968 gene=WBGene00009768 status=Partially_confirmed uniprot=Q20444 insdc=CAA94819.2
F35G12.11	PPA39418	best	wormpep=CE36485 gene=WBGene00009444 locus=erh-2 status=Confirmed uniprot=Q20057 insdc=CAA86333.2 product="Enhancer of rudimentary homolog"
C13F10.2	PPA11778	BRH	wormpep=CE08144 gene=WBGene00015742 locus=kxd-1 status=Confirmed uniprot=O01488 insdc=CCD63113.1
C10H11.3	ppa_stranded_DN28643_c2_g1_i2	BRH	wormpep=CE08092 gene=WBGene00015692 locus=ugt-25 status=Confirmed uniprot=P91039 insdc=CCD64215.1 product="UDP-glucuronosyltransferase"
MTCE.3	ppa_stranded_DN26694_c0_g1_i2	BRH	wormpep=CE34072 gene=WBGene00010957 locus=nduo-6 status=Confirmed uniprot=P24885 insdc=CAA38153.1 product="NADH-ubiquinone oxidoreductase chain 6"
C31A11.9	PPA41109	best	wormpep=CE15659 gene=WBGene00006247 locus=str-214 status=Predicted uniprot=O45284 insdc=CAB05691.1
W02G9.5a	ppa_stranded_DN29402_c0_g2_i2	BRH	wormpep=CE51063 gene=WBGene00020955 locus=angl-1 status=Confirmed uniprot=A0A0M9JJ86 insdc=CUR30006.1
M03A8.4	PPA20390	BRH	wormpep=CE45630 gene=WBGene00001572 locus=gei-15 status=Confirmed uniprot=G4SI07 insdc=CCD70984.1
Y32G9A.1	PPA09811	best	wormpep=CE21504 gene=WBGene00001785 locus=gst-37 status=Partially_confirmed uniprot=Q9BPM4 insdc=CCD74297.1
C34C6.5a	PPA28029	BRH	wormpep=CE03053 gene=WBGene00007918 locus=sphk-1 status=Confirmed uniprot=Q18425 insdc=CAA91259.1 product="Sphingosine kinase 1"
Y62E10A.2	PPA45123	BRH	wormpep=CE52608 gene=WBGene00013373 status=Confirmed uniprot=A0A2K5ATW7 insdc=SPC47648.2 product="Protein kish"
F45H11.4a	ppa_stranded_DN30024_c1_g1_i3	BRH	wormpep=CE42117 gene=WBGene00003233 locus=mgl-2 status=Confirmed uniprot=G5EG10 insdc=CAB01711.3
E02H9.5	PPA40324	best	wormpep=CE09122 gene=WBGene00017103 locus=klo-2 status=Partially_confirmed uniprot=Q9TZA0 insdc=CCD68636.1
EEED8.6	ppa_stranded_DN26233_c0_g2_i3	best	wormpep=CE40199 gene=WBGene00017136 locus=ccpp-6 status=Partially_confirmed uniprot=Q09296 insdc=CCD68733.1 product="Cytosolic carboxypeptidase 6"
K07H8.9	ppa_stranded_DN19777_c0_g2_i1	best	wormpep=CE18029 gene=WBGene00019509 status=Confirmed uniprot=O45180 insdc=CCD70607.1
F07D10.1	PPA31004	BRH	wormpep=CE07033 gene=WBGene00004423 locus=rpl-11.2 status=Confirmed uniprot=Q19162 insdc=CCD61193.1 product="60S ribosomal protein L11-2"
ZK1098.11	PPA25554	BRH	wormpep=CE35149 gene=WBGene00014226 status=Confirmed uniprot=G5EE42 insdc=CAE18056.1
T08B2.7a	ppa_stranded_DN48024_c0_g1_i1	BRH	wormpep=CE13431 gene=WBGene00020347 locus=ech-1.2 status=Confirmed uniprot=Q9GYT0 insdc=CCD67610.1
Y73B6A.5b	ppa_stranded_DN24521_c0_g1_i3	BRH	wormpep=CE49395 gene=WBGene00003030 locus=lin-45 status=Confirmed uniprot=Q07292 insdc=CCD62344.2 product="Raf homolog serine\/threonine-protein kinase"
R05F9.7	PPA30123	best	wormpep=CE39394 gene=WBGene00019891 status=Partially_confirmed uniprot=Q21741 insdc=CCD69275.1
C35D10.9b	PPA02552	best	wormpep=CE38154 gene=WBGene00000418 locus=ced-4 status=Partially_confirmed uniprot=P30429 insdc=CCD66782.1 product="Cell death protein 4"
F36H1.6	PPA08879	BRH	wormpep=CE40358 gene=WBGene00000109 locus=alh-3 status=Confirmed uniprot=G5ECV9 insdc=CAA92998.2 product="10-formyltetrahydrofolate dehydrogenase"
W07B8.4a	PPA12315	best	wormpep=CE14680 gene=WBGene00021072 status=Confirmed uniprot=O16288 insdc=CCD74288.1
Y51B9A.9	PPA01304	best	wormpep=CE19219 gene=WBGene00013091 status=Confirmed uniprot=Q9XXC0 insdc=CAA19542.1
Y38F1A.8	PPA05993	BRH	wormpep=CE21613 gene=WBGene00012610 status=Confirmed uniprot=Q9XWM2 insdc=CAA21633.1
F52H3.3	ppa_stranded_DN35751_c0_g1_i1	BRH	wormpep=CE03399 gene=WBGene00009945 locus=bath-38 status=Confirmed uniprot=Q20681 insdc=CAA91323.1 product="BTB and MATH domain-containing protein 38"
F32B5.7a	ppa_stranded_DN31593_c0_g11_i2	BRH	wormpep=CE30526 gene=WBGene00017980 status=Confirmed uniprot=O01849 insdc=CCD70406.1
C15H9.6a	isopolya.1471.1	BRH	wormpep=CE08177 gene=WBGene00002007 locus=hsp-3 status=Confirmed uniprot=P27420 insdc=CCD64632.1 product="Heat shock 70 kDa protein C"
H10E21.4	PPA37476	BRH	wormpep=CE19489 gene=WBGene00019184 status=Confirmed uniprot=O76670 insdc=CCD68272.1
B0280.5	PPA20195	best	wormpep=CE31868 gene=WBGene00015102 locus=cpg-2 status=Confirmed uniprot=P41996 insdc=CCD61602.1 product="Chondroitin proteoglycan-2"
C37H5.9b	PPA28621	best	wormpep=CE29710 gene=WBGene00003528 locus=nas-9 status=Confirmed uniprot=P91137 insdc=CCD66989.1 product="Zinc metalloproteinase nas-9"
F47B8.7	PPA40885	best	wormpep=CE10644 gene=WBGene00009808 locus=srm-4 status=Partially_confirmed uniprot=Q20522 insdc=CAB01197.1 product="7TM GPCR	serpentine receptor class M (Srm)"
Y42H9AR.2	PPA08068	best	wormpep=CE44588 gene=WBGene00021537 status=Partially_confirmed uniprot=Q9N3Y5 insdc=CCD71171.1
C01B12.5	PPA22823	best	wormpep=CE50661 gene=WBGene00015288 locus=best-4 status=Partially_confirmed uniprot=O17205 insdc=CCD61135.2 product="Bestrophin homolog"
F25D7.2	PPA39853	BRH	wormpep=CE40045 gene=WBGene00009112 locus=tag-353 status=Confirmed uniprot=Q93559 insdc=CAB01694.2
F01G10.1	ppa_stranded_DN17939_c0_g1_i1	BRH	wormpep=CE09163 gene=WBGene00008506 locus=tkt-1 status=Confirmed uniprot=O17759 insdc=CAB02889.1
C12C8.3a	ppa_stranded_DN18733_c0_g1_i1	BRH	wormpep=CE27062 gene=WBGene00003026 locus=lin-41 status=Confirmed uniprot=Q9U489 insdc=CAC42254.1 product="Protein lin-41"
Y71F9B.13a	PPA08491	BRH	wormpep=CE25566 gene=WBGene00022131 status=Confirmed uniprot=Q9N4F9 insdc=CCD70419.1
Y113G7A.6a	PPA26714	BRH	wormpep=CE31090 gene=WBGene00006652 locus=ttx-1 status=Partially_confirmed uniprot=Q9U2Z0 insdc=CAB60478.2
C04H5.3	ppa_stranded_DN25191_c0_g1_i2	best	wormpep=CE32791 gene=WBGene00007314 locus=gcy-29 status=Partially_confirmed uniprot=O62026 insdc=CAB03842.2 product="Receptor-type guanylate cyclase gcy-29"
Y4C6B.5	PPA17160	BRH	wormpep=CE31741 gene=WBGene00021159 status=Confirmed uniprot=Q9UAZ6 insdc=CCD71127.1
F59F4.2	PPA00092	best	wormpep=CE11548 gene=WBGene00010337 status=Confirmed uniprot=Q93838 insdc=CAB03157.1
F59B8.2b	PPA04177	BRH	wormpep=CE47303 gene=WBGene00010317 locus=idh-1 status=Partially_confirmed uniprot=H9G2T4 insdc=CCG28103.1 product="Isocitrate dehydrogenase [NADP]"
ZK285.1	PPA34155	best	wormpep=CE41090 gene=WBGene00006234 locus=str-198 status=Partially_confirmed uniprot=O62506 insdc=CAA19568.2
C39D10.3a	PPA14184	best	wormpep=CE41773 gene=WBGene00016531 locus=pcyt-2.2 status=Confirmed uniprot=Q18524 insdc=CCD63863.1
ZC434.3	PPA00490	best	wormpep=CE48169 gene=WBGene00013891 status=Confirmed uniprot=Q23313 insdc=CAB00059.2
C07A9.6	ppa_stranded_DN29739_c0_g1_i1	BRH	wormpep=CE33970 gene=WBGene00007402 locus=ugt-60 status=Confirmed uniprot=P34317 insdc=CAA82344.2 product="Putative UDP-glucuronosyltransferase ugt-60"
B0334.3a	PPA12808	BRH	wormpep=CE19658 gene=WBGene00007143 status=Confirmed uniprot=Q17474 insdc=CAA91381.1
T24E12.8	PPA40630	best	wormpep=CE36571 gene=WBGene00006003 locus=srx-112 status=Predicted uniprot=O44879 insdc=CCD69334.1 product="7TM GPCR	serpentine receptor class x (Srx)"
R10A10.2	PPA10094	best	wormpep=CE12670 gene=WBGene00019993 locus=rbx-2 status=Confirmed uniprot=P91404 insdc=CCD70776.1
Y48E1B.7	ppa_stranded_DN27290_c1_g2_i1	BRH	wormpep=CE43878 gene=WBGene00013006 locus=lin-38 status=Confirmed uniprot=O45950 insdc=CAB07693.3
W07G1.3	ppa_stranded_DN26368_c0_g1_i4	BRH	wormpep=CE37052 gene=WBGene00012330 locus=zip-3 status=Confirmed uniprot=Q9XUK2 insdc=CAB04935.2
T26H2.8	ppa_stranded_DN30037_c0_g1_i1	best	wormpep=CE16493 gene=WBGene00005653 locus=srr-2 status=Partially_confirmed uniprot=O18140 insdc=CAB04849.1 product="7TM GPCR	serpentine receptor class r (Str)"
C14F5.3b	PPA15849	BRH	wormpep=CE37090 gene=WBGene00006588 locus=tnt-3 status=Partially_confirmed uniprot=H2KYL8 insdc=CCD63847.1
T04A11.1	PPA03364	best	wormpep=CE13122 gene=WBGene00011416 status=Predicted uniprot=G5EG50 insdc=CAB05605.1
CD4.2	ppa_stranded_DN24941_c0_g1_i1	BRH	wormpep=CE16950 gene=WBGene00000795 locus=crn-2 status=Confirmed uniprot=G5EG18 insdc=CCD65117.1
ZK180.5a	ppa_stranded_DN23047_c0_g1_i2	best	wormpep=CE07623 gene=WBGene00022679 status=Confirmed uniprot=H2L0H1 insdc=CCD73075.1
T10E10.4	PPA00171	BRH	wormpep=CE25989 gene=WBGene00020421 status=Partially_confirmed uniprot=Q22378 insdc=CCD62755.1
F09G8.6	PPA16224	best	wormpep=CE00141 gene=WBGene00000666 locus=col-91 status=Confirmed uniprot=P34391 insdc=CCD62645.1 product="Putative cuticle collagen 91"
H26D21.1	ppa_stranded_DN27089_c0_g1_i2	BRH	wormpep=CE20999 gene=WBGene00002042 locus=hus-1 status=Confirmed uniprot=G5EFI9 insdc=CCD68357.1 product="Checkpoint protein"
T03E6.3	PPA42186	best	wormpep=CE41007 gene=WBGene00011396 locus=nhr-271 status=Confirmed uniprot=Q9XU11 insdc=CAB07282.2
F56H1.6	PPA23050	BRH	wormpep=CE45632 gene=WBGene00044305 locus=rad-8 status=Confirmed uniprot=Q4W4Z2 insdc=CCD62972.1 product="Reticulon-4-interacting protein 1	mitochondrial"
M01G12.13	PPA39238	best	wormpep=CE33674 gene=WBGene00005525 locus=sri-13 status=Partially_confirmed uniprot=G5EF52 insdc=CAB04621.2 product="7TM GPCR	serpentine chemoreceptor class i (Sri)"
C13B7.3a	PPA29380	best	wormpep=CE24800 gene=WBGene00005137 locus=srd-60 status=Partially_confirmed uniprot=G5EF74 insdc=CCD64354.1 product="7TM GPCR	serpentine receptor class d (Srd)"
Y17G9A.4	UMM-S2868-23.67-mRNA-1_frag_2	best	wormpep=CE48527 gene=WBGene00021197 status=Confirmed uniprot=Q9N484 insdc=CCD72231.2
F25H2.1	PPA26748	BRH	wormpep=CE42833 gene=WBGene00006578 locus=tli-1 status=Confirmed uniprot=Q93565 insdc=CAB02090.2
C27H5.7a	PPA22685	BRH	wormpep=CE06894 gene=WBGene00001129 locus=dyf-13 status=Partially_confirmed uniprot=Q95QT8 insdc=CCD65894.1 product="Intraflagellar transport protein 56 homolog"
K08A8.2a	PPA07024	BRH	wormpep=CE28595 gene=WBGene00004949 locus=sox-2 status=Confirmed uniprot=Q21305 insdc=CCD62389.1 product="Transcription factor sox-2"
BE10.4	PPA36683	BRH	wormpep=CE15567 gene=WBGene00007212 status=Confirmed uniprot=O17553 insdc=CAB07546.1
AH6.10	PPA27166	BRH	wormpep=CE01451 gene=WBGene00005032 locus=sra-6 status=Partially_confirmed uniprot=Q09208 insdc=CAA88083.1 product="Serpentine receptor class alpha-6"
F02C12.2	PPA33601	best	wormpep=CE03132 gene=WBGene00008516 status=Partially_confirmed uniprot=Q19108 insdc=CAA91019.1
Y55F3C.2	PPA12612	best	wormpep=CE47880 gene=WBGene00021947 locus=srt-23 status=Predicted uniprot=Q5KQP7 insdc=CCD70959.2 product="7TM GPCR	serpentine receptor class t (Srt)"
F14B6.4	PPA11578	best	wormpep=CE34170 gene=WBGene00008785 status=Partially_confirmed uniprot=O62163 insdc=CAB04107.2 product="Hexosyltransferase"
T04G9.5	PPA09212	BRH	wormpep=CE04886 gene=WBGene00020216 locus=trap-2 status=Confirmed uniprot=Q22169 insdc=CCD62717.1 product="Translocon-associated protein subunit beta"
Y17G7B.17	PPA09131	BRH	wormpep=CE35650 gene=WBGene00012468 status=Confirmed uniprot=Q9XXH7 insdc=CAA19464.2
T05C12.3	PPA22599	BRH	wormpep=CE02315 gene=WBGene00011467 locus=decr-1.3 status=Confirmed uniprot=Q22230 insdc=CAA91310.1 product="Probable 2	4-dienoyl-CoA reductase 3"
F32A5.7	PPA23436	best	wormpep=CE01277 gene=WBGene00003078 locus=lsm-4 status=Confirmed uniprot=Q19952 insdc=CCD66279.1 product="Probable U6 snRNA-associated Sm-like protein LSm4"
C49D10.4	PPA01897	best	wormpep=CE45851 gene=WBGene00016773 locus=oac-10 status=Partially_confirmed uniprot=A4V4W2 insdc=CCD64805.1
C49F5.5	PPA40038	best	wormpep=CE08856 gene=WBGene00008209 status=Predicted uniprot=O17681 insdc=CAB03976.1
C35D10.12	PPA40297	BRH	wormpep=CE01193 gene=WBGene00016448 status=Partially_confirmed uniprot=Q18489 insdc=CCD66785.1
F20D1.4	PPA38763	best	wormpep=CE09497 gene=WBGene00008976 locus=plp-2 status=Partially_confirmed uniprot=Q93537 insdc=CAB01747.1
F31C3.2b	ppa_stranded_DN31694_c3_g2_i8	BRH	wormpep=CE36143 gene=WBGene00009284 status=Partially_confirmed uniprot=G5EFR3 insdc=CAE54895.1
C03E10.5	PPA38975	best	wormpep=CE41608 gene=WBGene00007282 locus=clec-223 status=Partially_confirmed uniprot=O17562 insdc=CAB03824.2
ZK1321.3	PPA33566	BRH	wormpep=CE01710 gene=WBGene00000178 locus=aqp-10 status=Confirmed uniprot=Q09369 insdc=CAA88476.1 product="Putative aquaporin-10"
T05H4.12	PPA38444	BRH	wormpep=CE13291 gene=WBGene00020275 locus=atp-4 status=Confirmed uniprot=O16517 insdc=CCD72036.1
E02C12.3	UMM-S10-65.27-mRNA-1_frag	best	wormpep=CE04312 gene=WBGene00005938 locus=srx-47 status=Partially_confirmed uniprot=Q19026 insdc=CCD68588.1 product="7TM GPCR	serpentine receptor class x (Srx)"
C55F2.1b	PPA15693	BRH	wormpep=CE37714 gene=WBGene00016957 locus=atic-1 status=Confirmed uniprot=Q95QQ4 insdc=CCD67725.1
F52A8.3b	PPA11090	BRH	wormpep=CE51863 gene=WBGene00009916 status=Confirmed uniprot=Q6A4I6 insdc=CAH10797.2
MTCE.11	ppa_stranded_DN27427_c0_g1_i1	BRH	wormpep=CE34065 gene=WBGene00010959 locus=nduo-1 status=Confirmed uniprot=P24887 product="NADH-ubiquinone oxidoreductase chain 1"
Y111B2A.20a	PPA36622	BRH	wormpep=CE24129 gene=WBGene00013740 locus=hut-1 status=Confirmed uniprot=Q9BHL2 insdc=CAC35849.1
F35E8.1	PPA40413	best	wormpep=CE43115 gene=WBGene00009417 status=Partially_confirmed uniprot=B6EU68 insdc=CAR81465.1
B0205.4	PPA01713	BRH	wormpep=CE39201 gene=WBGene00015019 status=Confirmed uniprot=O61739 insdc=CCD61299.1 product="L-Fucosyltransferase"
T14B4.7	ppa_stranded_DN24552_c0_g1_i1	BRH	wormpep=CE51880 gene=WBGene00001072 locus=dpy-10 status=Confirmed uniprot=P35800 insdc=CCD65275.2 product="Cuticle collagen dpy-10"
Y57G11C.39	ppa_stranded_DN14492_c0_g2_i1	best	wormpep=CE35116 gene=WBGene00013328 status=Partially_confirmed uniprot=Q7YTI8 insdc=CAE18022.1
T19B10.6	PPA30633	BRH	wormpep=CE06460 gene=WBGene00011834 locus=dvc-1 status=Confirmed uniprot=Q22557 insdc=CAA98538.1 product="SprT-like domain-containing protein Spartan"
Y105C5B.21e	PPA38648	BRH	wormpep=CE50117 gene=WBGene00002175 locus=jac-1 status=Partially_confirmed uniprot=A0A078BS85 insdc=CDX47504.1 product="Juxtamembrane domain-associated catenin"
C52B9.10	PPA34428	BRH	wormpep=CE30260 gene=WBGene00016869 status=Confirmed uniprot=Q8WQC1 insdc=CCD65419.1
C16E9.4a	ppa_stranded_DN24316_c0_g1_i1	BRH	wormpep=CE31880 gene=WBGene00002123 locus=inx-1 status=Confirmed uniprot=Q17394 insdc=CCD64769.1 product="Innexin"
F35G12.4c	ppa_stranded_DN19137_c0_g2_i1	BRH	wormpep=CE42674 gene=WBGene00009441 locus=wdr-48 status=Confirmed uniprot=Q20059 insdc=CAQ58416.1 product="WD repeat-containing protein 48 homolog"
B0464.7	PPA40723	BRH	wormpep=CE26704 gene=WBGene00000235 locus=baf-1 status=Confirmed uniprot=Q03565 insdc=CAA79543.2 product="Barrier-to-autointegration factor 1"
C18D11.7	PPA29122	best	wormpep=CE38276 gene=WBGene00044232 status=Confirmed uniprot=G5ED70 insdc=CAI79117.1
C30H6.4	PPA27964	best	wormpep=CE40602 gene=WBGene00007822 locus=clec-202 status=Partially_confirmed uniprot=O45275 insdc=CAB02809.2
F23F1.9	isopolya.7027.2	BRH	wormpep=CE27997 gene=WBGene00017749 locus=rpoa-49 status=Confirmed uniprot=Q95X83 insdc=CCD62359.1
F44C8.1	ppa_stranded_DN16198_c0_g1_i1	best	wormpep=CE10378 gene=WBGene00018413 locus=cyp-33C4 status=Partially_confirmed uniprot=O16362 insdc=CCD71001.1 product="Cytochrome P450 family"
C36B1.4	PPA06488	BRH	wormpep=CE05371 gene=WBGene00003925 locus=pas-4 status=Confirmed uniprot=Q95005 insdc=CAB02269.1 product="Proteasome subunit alpha type-7"
Y45G12C.7	PPA29380	best	wormpep=CE24800 gene=WBGene00021570 locus=srd-73 status=Predicted uniprot=G5EF74 insdc=CCD62302.1 product="7TM GPCR	serpentine receptor class d (Srd)"
Y43D4A.1	PPA39962	best	wormpep=CE50100 gene=WBGene00012787 status=Predicted uniprot=Q9NF30 insdc=CAB60342.2
F49A5.2	PPA43371	best	wormpep=CE46615 gene=WBGene00009854 locus=clec-31 status=Confirmed uniprot=O45528 insdc=CAB04414.2
C44B7.7	ppa_stranded_DN21177_c0_g1_i1	BRH	wormpep=CE02545 gene=WBGene00016629 status=Confirmed uniprot=Q18596 insdc=CCD61561.1
F53B1.6	ppa_stranded_DN27234_c0_g1_i1	BRH	wormpep=CE31180 gene=WBGene00018738 locus=swip-10 status=Confirmed uniprot=Q20700 insdc=CCD68829.1
F36H12.8	PPA00698	best	wormpep=CE09979 gene=WBGene00018122 locus=ttbk-2 status=Confirmed uniprot=O76712 insdc=CCD70665.1
C06E4.6	PPA33601	best	wormpep=CE03954 gene=WBGene00015535 status=Partially_confirmed uniprot=Q17724 insdc=CCD63341.1
F29F11.5d	ppa_stranded_DN23429_c0_g1_i2	BRH	wormpep=CE52111 gene=WBGene00000445 locus=ceh-22 status=Partially_confirmed uniprot=A0A2C9C3N2 insdc=SOF58841.1 product="Homeobox protein ceh-22"
C14B1.3	ppa_stranded_DN30441_c3_g1_i1	BRH	wormpep=CE00900 gene=WBGene00007574 status=Confirmed uniprot=Q17962 insdc=CAA85486.1
D1053.1	ppa_stranded_DN18718_c0_g1_i1	BRH	wormpep=CE03099 gene=WBGene00001790 locus=gst-42 status=Confirmed uniprot=Q18938 insdc=CAA91449.1 product="Probable maleylacetoacetate isomerase"
C47B2.3	ppa_stranded_DN27959_c3_g1_i1	best	wormpep=CE17563 gene=WBGene00006529 locus=tba-2 status=Confirmed uniprot=P34690 insdc=CAB16856.1 product="Tubulin alpha-2 chain"
T05H10.3	ppa_stranded_DN17664_c0_g1_i1	BRH	wormpep=CE01640 gene=WBGene00011508 status=Confirmed uniprot=Q09347 insdc=CAA87790.1
M6.4	PPA20523	BRH	wormpep=CE31206 gene=WBGene00019776 status=Partially_confirmed uniprot=Q21577 insdc=CCD69442.1
C29G2.6	PPA01881	BRH	wormpep=CE08467 gene=WBGene00016234 status=Confirmed uniprot=O16887 insdc=CCD66095.1
C54F6.4a	PPA07156	best	wormpep=CE52234 gene=WBGene00016922 locus=swt-2 status=Partially_confirmed uniprot=A0A2C9C3B1 insdc=SOF58829.1 product="Sugar transporter SWEET"
F53F4.16	ppa_stranded_DN31116_c1_g4_i1	BRH	wormpep=CE36935 gene=WBGene00023419 status=Confirmed uniprot=Q6BES8 insdc=CAH04699.1
C34D4.13	ppa_stranded_DN16530_c0_g1_i1	BRH	wormpep=CE34735 gene=WBGene00016404 locus=mutd-1 status=Confirmed uniprot=Q18446 insdc=CCD66607.1 product="Biogenesis of lysosome-related organelles complex 1 subunit 5"
C05D11.4	ppa_stranded_DN24701_c0_g1_i2	BRH	wormpep=CE24786 gene=WBGene00002881 locus=let-756 status=Confirmed uniprot=Q11184 insdc=CCD63193.1 product="Protein let-756"
C56C10.3	PPA34084	BRH	wormpep=CE02568 gene=WBGene00016961 locus=vps-32.1 status=Confirmed uniprot=Q18886 insdc=CCD68173.1
T04A8.14	ppa_stranded_DN28009_c0_g2_i1	BRH	wormpep=CE13120 gene=WBGene00001259 locus=emb-5 status=Confirmed uniprot=P34703 insdc=CAA84737.1 product="Suppressor of Ty 6 homolog"
T05E11.5	PPA16769	BRH	wormpep=CE06364 gene=WBGene00011481 locus=imp-2 status=Confirmed uniprot=P49049 insdc=CAA92975.1 product="Intramembrane protease 2"
C24H12.2	PPA23881	best	wormpep=CE36793 gene=WBGene00016072 status=Partially_confirmed uniprot=O17164 insdc=CCD62827.1
F11C7.3a	ppa_stranded_DN18219_c0_g1_i1	BRH	wormpep=CE09350 gene=WBGene00006886 locus=vap-1 status=Confirmed uniprot=Q19348 insdc=CCD66911.1
C14A4.13	ppa_stranded_DN30468_c3_g2_i3	BRH	wormpep=CE02142 gene=WBGene00007563 status=Partially_confirmed uniprot=G5EFC2 insdc=CAA90117.1
W04A4.3	PPA19879	best	wormpep=CE14572 gene=WBGene00012232 status=Partially_confirmed uniprot=O45889 insdc=CAB04897.1
Y44A6D.7a	ppa_stranded_DN6458_c0_g2_i1	BRH	wormpep=CE42363 gene=WBGene00077681 status=Partially_confirmed uniprot=B1GRN5 insdc=CAQ16167.1
F40G9.2	ppa_stranded_DN15094_c0_g2_i1	BRH	wormpep=CE19849 gene=WBGene00018240 locus=cox-17 status=Confirmed uniprot=Q9TZ68 insdc=CCD70928.1
C07G1.8	UMM-S50-4.39-mRNA-1_frag.2	best	wormpep=CE38998 gene=WBGene00044608 locus=glrx-22 status=Confirmed uniprot=Q3Y400 insdc=CCD61400.1
W03F8.1	PPA09627	BRH	wormpep=CE29829 gene=WBGene00006586 locus=tni-4 status=Confirmed uniprot=O44572 insdc=CCD65507.1 product="Troponin I 4"
Y73B6BL.44	PPA19509	BRH	wormpep=CE43665 gene=WBGene00044350 status=Confirmed uniprot=Q4W5P1 insdc=CCD74196.1
C50C10.6	PPA28488	best	wormpep=CE05464 gene=WBGene00006232 locus=str-193 status=Predicted uniprot=Q18732 insdc=CAA96611.1
T13A10.13	PPA11608	BRH	wormpep=CE07494 gene=WBGene00005744 locus=ops-1 status=Partially_confirmed uniprot=Q22451 insdc=CCD72066.1
W06F12.3	ppa_stranded_DN25069_c0_g1_i1	best	wormpep=CE16557 gene=WBGene00012307 status=Partially_confirmed uniprot=O45897 insdc=CAB05829.1
T27B7.2	PPA34589	best	wormpep=CE50242 gene=WBGene00020849 locus=nhr-225 status=Confirmed uniprot=O16663 insdc=CCD74243.2
Y67D8A.2b	PPA08899	BRH	wormpep=CE46233 gene=WBGene00022059 status=Confirmed uniprot=H2L0I6 insdc=CCD73139.1 product="Phosphorylase b kinase regulatory subunit"
K02D7.5	PPA07156	best	wormpep=CE17998 gene=WBGene00019300 locus=swt-1 status=Confirmed uniprot=O45102 insdc=CCD69688.1 product="Sugar transporter SWEET1"
R07E3.4	PPA40071	best	wormpep=CE02298 gene=WBGene00011105 status=Confirmed uniprot=Q21809 insdc=CAA89069.1
[truncated: 11,461 more rows]

## Sheet: orthAgogue
Sequence	Classification	predicted orthologs	Description
ZK328.2	one2many	PPA43522,PPA40381,PPA43051,PPA41938,PPA43107,PPA42625,PPA41744,PPA42634,PPA36520,PPA43035,PPA34894,PPA36054,PPA12787,PPA42301,PPA41258,PPA35234,PPA35700,PPA22320,PPA36322,PPA42644,PPA37271,PPA36479,PPA36468,PPA37397,PPA38480,PPA43492,PPA40384,PPA43313,PPA35884,PPA37380,PPA35239,PPA37252,PPA38401,PPA35069,PPA42849,PPA38136,PPA33487,PPA44131,PPA41602,PPA42779,PPA41403,PPA11677,PPA35938,PPA43259,PPA…	wormpep=CE05066 gene=WBGene00001166 locus=eftu-2 status=Confirmed uniprot=Q23463 insdc=CCD70949.1
F10D11.6a	one2many	PPA34254,PPA34250,PPA34252,PPA34256,PPA34209,PPA33528,PPA26483,PPA33519,PPA34169,PPA33583,PPA41522,PPA33853,PPA34234,PPA33692,PPA34202,PPA41499,PPA02686,PPA34292,PPA18305,PPA34356,PPA33946,PPA45690,PPA34458,PPA14572,PPA33587,PPA39053,PPA34282,PPA34438,PPA03929,PPA00696,PPA34300,PPA34201,PPA34249,PPA34253,PPA34255,PPA34251,PPA33584,PPA19340,PPA34457,PPA33687,PPA34347,PPA33691,PPA34301,PPA34139,PPA…	wormpep=CE47349 gene=WBGene00008652 status=Confirmed uniprot=H9G2Z8 insdc=CCG28161.1
C31C9.1a	one2many	PPA09028,PPA01672,PPA30851,PPA33930,PPA33759,PPA34257,PPA38460,PPA41367,PPA36196,PPA38964,PPA43540,PPA34441,PPA33565,PPA33624,PPA33850,PPA33739,PPA39666,PPA08371,PPA14412,PPA33788,PPA33784,PPA33706,PPA39609,PPA38163,PPA34224,PPA43296,PPA37697,PPA34179,PPA42245,PPA36475,PPA33984,PPA45706,PPA05016,PPA39667,PPA35657,PPA35622,PPA41449,PPA36384,PPA35010,PPA44733,PPA37568,PPA41538,PPA38935,PPA35502,PPA…	wormpep=CE32597 gene=WBGene00006404 locus=tag-10 status=Confirmed uniprot=G5EG67 insdc=CAB05698.2
T13F2.11	many2many	PPA39078,PPA42760,PPA36169,PPA39043,PPA36605,PPA36291,PPA43162,PPA42869,PPA34959,PPA39034,PPA42734,PPA35850,PPA37318,PPA37287,PPA37309,PPA37548,PPA38186,PPA30706,PPA38141,PPA00977,PPA29731,PPA34957,PPA38167,PPA42569,PPA43317,PPA42519,PPA42515,PPA37847,PPA37845,PPA00978,PPA20093,ppa_stranded_DN31590_c1_g26_i1,PPA07827,PPA16664,PPA34621	wormpep=CE13638 gene=WBGene00003465 locus=msp-78 status=Confirmed uniprot=Q94053 insdc=CAB03362.1 product="Major sperm protein 78"
R05F9.3	many2many	PPA39078,PPA42760,PPA36169,PPA39043,PPA36605,PPA36291,PPA43162,PPA42869,PPA34959,PPA39034,PPA42734,PPA35850,PPA37318,PPA37287,PPA37309,PPA37548,PPA38186,PPA30706,PPA38141,PPA00977,PPA29731,PPA34957,PPA38167,PPA42569,PPA43317,PPA42519,PPA42515,PPA37847,PPA37845,PPA00978,PPA20093,ppa_stranded_DN31590_c1_g26_i1,PPA07827,PPA16664,PPA34621	wormpep=CE52855 gene=WBGene00003430 locus=msp-32 status=Predicted uniprot=P53018 insdc=CCD69272.2 product="Major sperm protein 32"
K08F4.8	many2many	PPA39078,PPA42760,PPA36169,PPA39043,PPA36605,PPA36291,PPA43162,PPA42869,PPA34959,PPA39034,PPA42734,PPA35850,PPA37318,PPA37287,PPA37309,PPA37548,PPA38186,PPA30706,PPA38141,PPA00977,PPA29731,PPA34957,PPA38167,PPA42569,PPA43317,PPA42519,PPA42515,PPA37847,PPA37845,PPA00978,PPA20093,ppa_stranded_DN31590_c1_g26_i1,PPA07827,PPA16664,PPA34621	wormpep=CE06156 gene=WBGene00003434 locus=msp-38 status=Confirmed uniprot=P53020 insdc=CAA93089.1 product="Major sperm protein 38"
C04G2.4	many2many	PPA39078,PPA42760,PPA36169,PPA39043,PPA36605,PPA36291,PPA43162,PPA42869,PPA34959,PPA39034,PPA42734,PPA35850,PPA37318,PPA37287,PPA37309,PPA37548,PPA38186,PPA30706,PPA38141,PPA00977,PPA29731,PPA34957,PPA38167,PPA42569,PPA43317,PPA42519,PPA42515,PPA37847,PPA37845,PPA00978,PPA20093,ppa_stranded_DN31590_c1_g26_i1,PPA07827,PPA16664,PPA34621	wormpep=CE03853 gene=WBGene00003432 locus=msp-36 status=Confirmed uniprot=P05634 insdc=CAA94674.1 product="Major sperm protein 10\/36\/56\/76"
K07F5.2	many2many	PPA39078,PPA42760,PPA36169,PPA39043,PPA36605,PPA36291,PPA43162,PPA42869,PPA34959,PPA39034,PPA42734,PPA35850,PPA37318,PPA37287,PPA37309,PPA37548,PPA38186,PPA30706,PPA38141,PPA00977,PPA29731,PPA34957,PPA38167,PPA42569,PPA43317,PPA42519,PPA42515,PPA37847,PPA37845,PPA00978,PPA20093,ppa_stranded_DN31590_c1_g26_i1,PPA07827,PPA16664,PPA34621	wormpep=CE03853 gene=WBGene00003425 locus=msp-10 status=Confirmed uniprot=P05634 insdc=CAA94278.1 product="Major sperm protein 10\/36\/56\/76"
K07F5.3	many2many	PPA39078,PPA42760,PPA36169,PPA39043,PPA36605,PPA36291,PPA43162,PPA42869,PPA34959,PPA39034,PPA42734,PPA35850,PPA37318,PPA37287,PPA37309,PPA37548,PPA38186,PPA30706,PPA38141,PPA00977,PPA29731,PPA34957,PPA38167,PPA42569,PPA43317,PPA42519,PPA42515,PPA37847,PPA37845,PPA00978,PPA20093,ppa_stranded_DN31590_c1_g26_i1,PPA07827,PPA16664,PPA34621	wormpep=CE03853 gene=WBGene00003449 locus=msp-56 status=Confirmed uniprot=P05634 insdc=CAA94283.1 product="Major sperm protein 10\/36\/56\/76"
ZK1251.6	many2many	PPA39078,PPA42760,PPA36169,PPA39043,PPA36605,PPA36291,PPA43162,PPA42869,PPA34959,PPA39034,PPA42734,PPA35850,PPA37318,PPA37287,PPA37309,PPA37548,PPA38186,PPA30706,PPA38141,PPA00977,PPA29731,PPA34957,PPA38167,PPA42569,PPA43317,PPA42519,PPA42515,PPA37847,PPA37845,PPA00978,PPA20093,ppa_stranded_DN31590_c1_g26_i1,PPA07827,PPA16664,PPA34621	wormpep=CE03853 gene=WBGene00003463 locus=msp-76 status=Confirmed uniprot=P05634 insdc=CAA92502.1 product="Major sperm protein 10\/36\/56\/76"
K05F1.7	many2many	PPA39078,PPA42760,PPA36169,PPA39043,PPA36605,PPA36291,PPA43162,PPA42869,PPA34959,PPA39034,PPA42734,PPA35850,PPA37318,PPA37287,PPA37309,PPA37548,PPA38186,PPA30706,PPA38141,PPA00977,PPA29731,PPA34957,PPA38167,PPA42569,PPA43317,PPA42519,PPA42515,PPA37847,PPA37845,PPA00978,PPA20093,ppa_stranded_DN31590_c1_g26_i1,PPA07827,PPA16664,PPA34621	wormpep=CE02811 gene=WBGene00003456 locus=msp-63 status=Confirmed uniprot=Q21244 insdc=CCD69146.1 product="Major sperm protein 63"
C09B9.6	many2many	PPA39078,PPA42760,PPA36169,PPA39043,PPA36605,PPA36291,PPA43162,PPA42869,PPA34959,PPA39034,PPA42734,PPA35850,PPA37318,PPA37287,PPA37309,PPA37548,PPA38186,PPA30706,PPA38141,PPA00977,PPA29731,PPA34957,PPA38167,PPA42569,PPA43317,PPA42519,PPA42515,PPA37847,PPA37845,PPA00978,PPA20093,ppa_stranded_DN31590_c1_g26_i1,PPA07827,PPA16664,PPA34621	wormpep=CE06798 gene=WBGene00003448 locus=msp-55 status=Confirmed uniprot=Q17856 insdc=CCD63830.1 product="Major sperm protein 55\/57"
R13H9.2	many2many	PPA39078,PPA42760,PPA36169,PPA39043,PPA36605,PPA36291,PPA43162,PPA42869,PPA34959,PPA39034,PPA42734,PPA35850,PPA37318,PPA37287,PPA37309,PPA37548,PPA38186,PPA30706,PPA38141,PPA00977,PPA29731,PPA34957,PPA38167,PPA42569,PPA43317,PPA42519,PPA42515,PPA37847,PPA37845,PPA00978,PPA20093,ppa_stranded_DN31590_c1_g26_i1,PPA07827,PPA16664,PPA34621	wormpep=CE06798 gene=WBGene00003450 locus=msp-57 status=Confirmed uniprot=Q17856 insdc=CCD62524.1 product="Major sperm protein 55\/57"
C34F11.6	many2many	PPA39078,PPA42760,PPA36169,PPA39043,PPA36605,PPA36291,PPA43162,PPA42869,PPA34959,PPA39034,PPA42734,PPA35850,PPA37318,PPA37287,PPA37309,PPA37548,PPA38186,PPA30706,PPA38141,PPA00977,PPA29731,PPA34957,PPA38167,PPA42569,PPA43317,PPA42519,PPA42515,PPA37847,PPA37845,PPA00978,PPA20093,ppa_stranded_DN31590_c1_g26_i1,PPA07827,PPA16664,PPA34621	wormpep=CE04166 gene=WBGene00003442 locus=msp-49 status=Confirmed uniprot=Q18461 insdc=CCD65826.1 product="Major sperm protein 49"
Y59E9AR.7	many2many	PPA39078,PPA42760,PPA36169,PPA39043,PPA36605,PPA36291,PPA43162,PPA42869,PPA34959,PPA39034,PPA42734,PPA35850,PPA37318,PPA37287,PPA37309,PPA37548,PPA38186,PPA30706,PPA38141,PPA00977,PPA29731,PPA34957,PPA38167,PPA42569,PPA43317,PPA42519,PPA42515,PPA37847,PPA37845,PPA00978,PPA20093,ppa_stranded_DN31590_c1_g26_i1,PPA07827,PPA16664,PPA34621	wormpep=CE22666 gene=WBGene00022002 status=Partially_confirmed uniprot=G5EBJ8 insdc=CCD70694.1 product="Major sperm protein"
Y59E9AR.1	many2many	PPA39078,PPA42760,PPA36169,PPA39043,PPA36605,PPA36291,PPA43162,PPA42869,PPA34959,PPA39034,PPA42734,PPA35850,PPA37318,PPA37287,PPA37309,PPA37548,PPA38186,PPA30706,PPA38141,PPA00977,PPA29731,PPA34957,PPA38167,PPA42569,PPA43317,PPA42519,PPA42515,PPA37847,PPA37845,PPA00978,PPA20093,ppa_stranded_DN31590_c1_g26_i1,PPA07827,PPA16664,PPA34621	wormpep=CE22666 gene=WBGene00021997 status=Predicted uniprot=G5EBJ8 insdc=CCD70689.1 product="Major sperm protein"
R05F9.8	many2many	PPA39078,PPA42760,PPA36169,PPA39043,PPA36605,PPA36291,PPA43162,PPA42869,PPA34959,PPA39034,PPA42734,PPA35850,PPA37318,PPA37287,PPA37309,PPA37548,PPA38186,PPA30706,PPA38141,PPA00977,PPA29731,PPA34957,PPA38167,PPA42569,PPA43317,PPA42519,PPA42515,PPA37847,PPA37845,PPA00978,PPA20093,ppa_stranded_DN31590_c1_g26_i1,PPA07827,PPA16664,PPA34621	wormpep=CE04811 gene=WBGene00003431 locus=msp-33 status=Confirmed uniprot=P53019 insdc=CCD69276.1 product="Major sperm protein 33"
T13F2.10	many2many	PPA39078,PPA42760,PPA36169,PPA39043,PPA36605,PPA36291,PPA43162,PPA42869,PPA34959,PPA39034,PPA42734,PPA35850,PPA37318,PPA37287,PPA37309,PPA37548,PPA38186,PPA30706,PPA38141,PPA00977,PPA29731,PPA34957,PPA38167,PPA42569,PPA43317,PPA42519,PPA42515,PPA37847,PPA37845,PPA00978,PPA20093,ppa_stranded_DN31590_c1_g26_i1,PPA07827,PPA16664,PPA34621	wormpep=CE09861 gene=WBGene00003466 locus=msp-79 status=Confirmed uniprot=Q9TVW5 insdc=CAB03361.1 product="Major sperm protein 77\/79"
ZK546.6	many2many	PPA39078,PPA42760,PPA36169,PPA39043,PPA36605,PPA36291,PPA43162,PPA42869,PPA34959,PPA39034,PPA42734,PPA35850,PPA37318,PPA37287,PPA37309,PPA37548,PPA38186,PPA30706,PPA38141,PPA00977,PPA29731,PPA34957,PPA38167,PPA42569,PPA43317,PPA42519,PPA42515,PPA37847,PPA37845,PPA00978,PPA20093,ppa_stranded_DN31590_c1_g26_i1,PPA07827,PPA16664,PPA34621	wormpep=CE02920 gene=WBGene00003470 locus=msp-152 status=Confirmed uniprot=Q23519 insdc=CCD73220.1 product="Major sperm protein 152"
Y59H11AM.1	many2many	PPA39078,PPA42760,PPA36169,PPA39043,PPA36605,PPA36291,PPA43162,PPA42869,PPA34959,PPA39034,PPA42734,PPA35850,PPA37318,PPA37287,PPA37309,PPA37548,PPA38186,PPA30706,PPA38141,PPA00977,PPA29731,PPA34957,PPA38167,PPA42569,PPA43317,PPA42519,PPA42515,PPA37847,PPA37845,PPA00978,PPA20093,ppa_stranded_DN31590_c1_g26_i1,PPA07827,PPA16664,PPA34621	wormpep=CE25520 gene=WBGene00022005 status=Predicted uniprot=Q95XU7 insdc=CCD74086.1 product="Major sperm protein"
F32B6.6	many2many	PPA39078,PPA42760,PPA36169,PPA39043,PPA36605,PPA36291,PPA43162,PPA42869,PPA34959,PPA39034,PPA42734,PPA35850,PPA37318,PPA37287,PPA37309,PPA37548,PPA38186,PPA30706,PPA38141,PPA00977,PPA29731,PPA34957,PPA38167,PPA42569,PPA43317,PPA42519,PPA42515,PPA37847,PPA37845,PPA00978,PPA20093,ppa_stranded_DN31590_c1_g26_i1,PPA07827,PPA16664,PPA34621	wormpep=CE09861 gene=WBGene00003464 locus=msp-77 status=Confirmed uniprot=Q9TVW5 insdc=CAB03037.1 product="Major sperm protein 77\/79"
F26G1.7	many2many	PPA39078,PPA42760,PPA36169,PPA39043,PPA36605,PPA36291,PPA43162,PPA42869,PPA34959,PPA39034,PPA42734,PPA35850,PPA37318,PPA37287,PPA37309,PPA37548,PPA38186,PPA30706,PPA38141,PPA00977,PPA29731,PPA34957,PPA38167,PPA42569,PPA43317,PPA42519,PPA42515,PPA37847,PPA37845,PPA00978,PPA20093,ppa_stranded_DN31590_c1_g26_i1,PPA07827,PPA16664,PPA34621	wormpep=CE02699 gene=WBGene00003424 locus=msp-3 status=Confirmed uniprot=Q19832 insdc=CCD65850.1 product="Major sperm protein 3"
K05F1.2	many2many	PPA39078,PPA42760,PPA36169,PPA39043,PPA36605,PPA36291,PPA43162,PPA42869,PPA34959,PPA39034,PPA42734,PPA35850,PPA37318,PPA37287,PPA37309,PPA37548,PPA38186,PPA30706,PPA38141,PPA00977,PPA29731,PPA34957,PPA38167,PPA42569,PPA43317,PPA42519,PPA42515,PPA37847,PPA37845,PPA00978,PPA20093,ppa_stranded_DN31590_c1_g26_i1,PPA07827,PPA16664,PPA34621	wormpep=CE02806 gene=WBGene00003469 locus=msp-142 status=Confirmed uniprot=P53017 insdc=CCD69142.1 product="Major sperm protein 19\/31\/40\/45\/50\/51\/53\/59\/61\/65\/81\/113\/142"
C34F11.4	many2many	PPA39078,PPA42760,PPA36169,PPA39043,PPA36605,PPA36291,PPA43162,PPA42869,PPA34959,PPA39034,PPA42734,PPA35850,PPA37318,PPA37287,PPA37309,PPA37548,PPA38186,PPA30706,PPA38141,PPA00977,PPA29731,PPA34957,PPA38167,PPA42569,PPA43317,PPA42519,PPA42515,PPA37847,PPA37845,PPA00978,PPA20093,ppa_stranded_DN31590_c1_g26_i1,PPA07827,PPA16664,PPA34621	wormpep=CE02806 gene=WBGene00003443 locus=msp-50 status=Confirmed uniprot=P53017 insdc=CCD65824.1 product="Major sperm protein 19\/31\/40\/45\/50\/51\/53\/59\/61\/65\/81\/113\/142"
C33F10.9	many2many	PPA39078,PPA42760,PPA36169,PPA39043,PPA36605,PPA36291,PPA43162,PPA42869,PPA34959,PPA39034,PPA42734,PPA35850,PPA37318,PPA37287,PPA37309,PPA37548,PPA38186,PPA30706,PPA38141,PPA00977,PPA29731,PPA34957,PPA38167,PPA42569,PPA43317,PPA42519,PPA42515,PPA37847,PPA37845,PPA00978,PPA20093,ppa_stranded_DN31590_c1_g26_i1,PPA07827,PPA16664,PPA34621	wormpep=CE02806 gene=WBGene00003435 locus=msp-40 status=Confirmed uniprot=P53017 insdc=CCD66514.1 product="Major sperm protein 19\/31\/40\/45\/50\/51\/53\/59\/61\/65\/81\/113\/142"
R05F9.13	many2many	PPA39078,PPA42760,PPA36169,PPA39043,PPA36605,PPA36291,PPA43162,PPA42869,PPA34959,PPA39034,PPA42734,PPA35850,PPA37318,PPA37287,PPA37309,PPA37548,PPA38186,PPA30706,PPA38141,PPA00977,PPA29731,PPA34957,PPA38167,PPA42569,PPA43317,PPA42519,PPA42515,PPA37847,PPA37845,PPA00978,PPA20093,ppa_stranded_DN31590_c1_g26_i1,PPA07827,PPA16664,PPA34621	wormpep=CE02806 gene=WBGene00003429 locus=msp-31 status=Confirmed uniprot=P53017 insdc=CCD69279.1 product="Major sperm protein 19\/31\/40\/45\/50\/51\/53\/59\/61\/65\/81\/113\/142"
F58A6.8	many2many	PPA39078,PPA42760,PPA36169,PPA39043,PPA36605,PPA36291,PPA43162,PPA42869,PPA34959,PPA39034,PPA42734,PPA35850,PPA37318,PPA37287,PPA37309,PPA37548,PPA38186,PPA30706,PPA38141,PPA00977,PPA29731,PPA34957,PPA38167,PPA42569,PPA43317,PPA42519,PPA42515,PPA37847,PPA37845,PPA00978,PPA20093,ppa_stranded_DN31590_c1_g26_i1,PPA07827,PPA16664,PPA34621	wormpep=CE02806 gene=WBGene00003438 locus=msp-45 status=Confirmed uniprot=P53017 insdc=CCD65838.1 product="Major sperm protein 19\/31\/40\/45\/50\/51\/53\/59\/61\/65\/81\/113\/142"
ZK354.5	many2many	PPA39078,PPA42760,PPA36169,PPA39043,PPA36605,PPA36291,PPA43162,PPA42869,PPA34959,PPA39034,PPA42734,PPA35850,PPA37318,PPA37287,PPA37309,PPA37548,PPA38186,PPA30706,PPA38141,PPA00977,PPA29731,PPA34957,PPA38167,PPA42569,PPA43317,PPA42519,PPA42515,PPA37847,PPA37845,PPA00978,PPA20093,ppa_stranded_DN31590_c1_g26_i1,PPA07827,PPA16664,PPA34621	wormpep=CE02806 gene=WBGene00003444 locus=msp-51 status=Confirmed uniprot=P53017 insdc=CCD70682.1 product="Major sperm protein 19\/31\/40\/45\/50\/51\/53\/59\/61\/65\/81\/113\/142"
ZK354.11	many2many	PPA39078,PPA42760,PPA36169,PPA39043,PPA36605,PPA36291,PPA43162,PPA42869,PPA34959,PPA39034,PPA42734,PPA35850,PPA37318,PPA37287,PPA37309,PPA37548,PPA38186,PPA30706,PPA38141,PPA00977,PPA29731,PPA34957,PPA38167,PPA42569,PPA43317,PPA42519,PPA42515,PPA37847,PPA37845,PPA00978,PPA20093,ppa_stranded_DN31590_c1_g26_i1,PPA07827,PPA16664,PPA34621	wormpep=CE02806 gene=WBGene00003452 locus=msp-59 status=Confirmed uniprot=P53017 insdc=CCD70687.1 product="Major sperm protein 19\/31\/40\/45\/50\/51\/53\/59\/61\/65\/81\/113\/142"
K07F5.1	many2many	PPA39078,PPA42760,PPA36169,PPA39043,PPA36605,PPA36291,PPA43162,PPA42869,PPA34959,PPA39034,PPA42734,PPA35850,PPA37318,PPA37287,PPA37309,PPA37548,PPA38186,PPA30706,PPA38141,PPA00977,PPA29731,PPA34957,PPA38167,PPA42569,PPA43317,PPA42519,PPA42515,PPA37847,PPA37845,PPA00978,PPA20093,ppa_stranded_DN31590_c1_g26_i1,PPA07827,PPA16664,PPA34621	wormpep=CE02806 gene=WBGene00003467 locus=msp-81 status=Confirmed insdc=CAA94282.1
ZK354.4	many2many	PPA39078,PPA42760,PPA36169,PPA39043,PPA36605,PPA36291,PPA43162,PPA42869,PPA34959,PPA39034,PPA42734,PPA35850,PPA37318,PPA37287,PPA37309,PPA37548,PPA38186,PPA30706,PPA38141,PPA00977,PPA29731,PPA34957,PPA38167,PPA42569,PPA43317,PPA42519,PPA42515,PPA37847,PPA37845,PPA00978,PPA20093,ppa_stranded_DN31590_c1_g26_i1,PPA07827,PPA16664,PPA34621	wormpep=CE02806 gene=WBGene00003468 locus=msp-113 status=Confirmed uniprot=P53017 insdc=CCD70681.1 product="Major sperm protein 19\/31\/40\/45\/50\/51\/53\/59\/61\/65\/81\/113\/142"
R13H9.4	many2many	PPA39078,PPA42760,PPA36169,PPA39043,PPA36605,PPA36291,PPA43162,PPA42869,PPA34959,PPA39034,PPA42734,PPA35850,PPA37318,PPA37287,PPA37309,PPA37548,PPA38186,PPA30706,PPA38141,PPA00977,PPA29731,PPA34957,PPA38167,PPA42569,PPA43317,PPA42519,PPA42515,PPA37847,PPA37845,PPA00978,PPA20093,ppa_stranded_DN31590_c1_g26_i1,PPA07827,PPA16664,PPA34621	wormpep=CE02806 gene=WBGene00003446 locus=msp-53 status=Confirmed uniprot=P53017 insdc=CCD62525.1 product="Major sperm protein 19\/31\/40\/45\/50\/51\/53\/59\/61\/65\/81\/113\/142"
F36H12.7	many2many	PPA39078,PPA42760,PPA36169,PPA39043,PPA36605,PPA36291,PPA43162,PPA42869,PPA34959,PPA39034,PPA42734,PPA35850,PPA37318,PPA37287,PPA37309,PPA37548,PPA38186,PPA30706,PPA38141,PPA00977,PPA29731,PPA34957,PPA38167,PPA42569,PPA43317,PPA42519,PPA42515,PPA37847,PPA37845,PPA00978,PPA20093,ppa_stranded_DN31590_c1_g26_i1,PPA07827,PPA16664,PPA34621	wormpep=CE02806 gene=WBGene00003426 locus=msp-19 status=Confirmed uniprot=P53017 insdc=CCD70664.1 product="Major sperm protein 19\/31\/40\/45\/50\/51\/53\/59\/61\/65\/81\/113\/142"
ZK1248.6	many2many	PPA39078,PPA42760,PPA36169,PPA39043,PPA36605,PPA36291,PPA43162,PPA42869,PPA34959,PPA39034,PPA42734,PPA35850,PPA37318,PPA37287,PPA37309,PPA37548,PPA38186,PPA30706,PPA38141,PPA00977,PPA29731,PPA34957,PPA38167,PPA42569,PPA43317,PPA42519,PPA42515,PPA37847,PPA37845,PPA00978,PPA20093,ppa_stranded_DN31590_c1_g26_i1,PPA07827,PPA16664,PPA34621	wormpep=CE02806 gene=WBGene00003457 locus=msp-64 status=Confirmed uniprot=P53017 insdc=CCD72508.1 product="Major sperm protein 19\/31\/40\/45\/50\/51\/53\/59\/61\/65\/81\/113\/142"
ZK354.1	many2many	PPA39078,PPA42760,PPA36169,PPA39043,PPA36605,PPA36291,PPA43162,PPA42869,PPA34959,PPA39034,PPA42734,PPA35850,PPA37318,PPA37287,PPA37309,PPA37548,PPA38186,PPA30706,PPA38141,PPA00977,PPA29731,PPA34957,PPA38167,PPA42569,PPA43317,PPA42519,PPA42515,PPA37847,PPA37845,PPA00978,PPA20093,ppa_stranded_DN31590_c1_g26_i1,PPA07827,PPA16664,PPA34621	wormpep=CE02806 gene=WBGene00003458 locus=msp-65 status=Confirmed uniprot=P53017 insdc=CCD70677.1 product="Major sperm protein 19\/31\/40\/45\/50\/51\/53\/59\/61\/65\/81\/113\/142"
C50F4.13	many2many	PPA34246,PPA34244,PPA34186,PPA34170,PPA31802,PPA33907,PPA40957,PPA40958,PPA06989,PPA26361,PPA06990,PPA41351,PPA41352,PPA34247,PPA34245,PPA33958,PPA34187,ppa_stranded_DN28221_c0_g1_i1,PPA34402	wormpep=CE05477 gene=WBGene00001909 locus=his-35 status=Confirmed uniprot=Q27485 insdc=CAA94747.1 product="Histone H2A"
F54E12.5b	many2many	PPA34246,PPA34244,PPA34186,PPA34170,PPA31802,PPA33907,PPA40957,PPA40958,PPA06989,PPA26361,PPA06990,PPA41351,PPA41352,PPA34247,PPA34245,PPA33958,PPA34187,ppa_stranded_DN28221_c0_g1_i1,PPA34402	wormpep=CE47793 gene=WBGene00001931 locus=his-57 status=Partially_confirmed uniprot=J7SA65 insdc=CCM09431.1 product="Histone H2A"
T10C6.12	many2many	PPA34246,PPA34244,PPA34186,PPA34170,PPA31802,PPA33907,PPA40957,PPA40958,PPA06989,PPA26361,PPA06990,PPA41351,PPA41352,PPA34247,PPA34245,PPA33958,PPA34187,ppa_stranded_DN28221_c0_g1_i1,PPA34402	wormpep=CE04501 gene=WBGene00001877 locus=his-3 status=Confirmed uniprot=P09588 insdc=CAB07656.1 product="Histone H2A"
F35H10.1	many2many	PPA34246,PPA34244,PPA34186,PPA34170,PPA31802,PPA33907,PPA40957,PPA40958,PPA06989,PPA26361,PPA06990,PPA41351,PPA41352,PPA34247,PPA34245,PPA33958,PPA34187,ppa_stranded_DN28221_c0_g1_i1,PPA34402	wormpep=CE04501 gene=WBGene00001904 locus=his-30 status=Predicted uniprot=P09588 insdc=CCD69634.1 product="Histone H2A"
ZK131.6	many2many	PPA34246,PPA34244,PPA34186,PPA34170,PPA31802,PPA33907,PPA40957,PPA40958,PPA06989,PPA26361,PPA06990,PPA41351,PPA41352,PPA34247,PPA34245,PPA33958,PPA34187,ppa_stranded_DN28221_c0_g1_i1,PPA34402	wormpep=CE04501 gene=WBGene00001886 locus=his-12 status=Predicted uniprot=P09588 insdc=CAB05838.1 product="Histone H2A"
H02I12.7	many2many	PPA34246,PPA34244,PPA34186,PPA34170,PPA31802,PPA33907,PPA40957,PPA40958,PPA06989,PPA26361,PPA06990,PPA41351,PPA41352,PPA34247,PPA34245,PPA33958,PPA34187,ppa_stranded_DN28221_c0_g1_i1,PPA34402	wormpep=CE04501 gene=WBGene00001939 locus=his-65 status=Confirmed uniprot=P09588 insdc=CAB07221.1 product="Histone H2A"
F08G2.2	many2many	PPA34246,PPA34244,PPA34186,PPA34170,PPA31802,PPA33907,PPA40957,PPA40958,PPA06989,PPA26361,PPA06990,PPA41351,PPA41352,PPA34247,PPA34245,PPA33958,PPA34187,ppa_stranded_DN28221_c0_g1_i1,PPA34402	wormpep=CE04501 gene=WBGene00001917 locus=his-43 status=Predicted uniprot=P09588 insdc=CAB04056.1 product="Histone H2A"
F07B7.10	many2many	PPA34246,PPA34244,PPA34186,PPA34170,PPA31802,PPA33907,PPA40957,PPA40958,PPA06989,PPA26361,PPA06990,PPA41351,PPA41352,PPA34247,PPA34245,PPA33958,PPA34187,ppa_stranded_DN28221_c0_g1_i1,PPA34402	wormpep=CE04501 gene=WBGene00001925 locus=his-51 status=Predicted uniprot=P09588 insdc=CCD68872.1 product="Histone H2A"
F45F2.4	many2many	PPA34246,PPA34244,PPA34186,PPA34170,PPA31802,PPA33907,PPA40957,PPA40958,PPA06989,PPA26361,PPA06990,PPA41351,PPA41352,PPA34247,PPA34245,PPA33958,PPA34187,ppa_stranded_DN28221_c0_g1_i1,PPA34402	wormpep=CE04501 gene=WBGene00001881 locus=his-7 status=Partially_confirmed uniprot=P09588 insdc=CCD70021.1 product="Histone H2A"
F17E9.13	many2many	PPA34246,PPA34244,PPA34186,PPA34170,PPA31802,PPA33907,PPA40957,PPA40958,PPA06989,PPA26361,PPA06990,PPA41351,PPA41352,PPA34247,PPA34245,PPA33958,PPA34187,ppa_stranded_DN28221_c0_g1_i1,PPA34402	wormpep=CE04501 gene=WBGene00001907 locus=his-33 status=Predicted uniprot=P09588 insdc=CCD68534.1 product="Histone H2A"
K06C4.11	many2many	PPA34246,PPA34244,PPA34186,PPA34170,PPA31802,PPA33907,PPA40957,PPA40958,PPA06989,PPA26361,PPA06990,PPA41351,PPA41352,PPA34247,PPA34245,PPA33958,PPA34187,ppa_stranded_DN28221_c0_g1_i1,PPA34402	wormpep=CE04501 gene=WBGene00001893 locus=his-19 status=Predicted uniprot=P09588 insdc=CCD72371.1 product="Histone H2A"
ZK131.10	many2many	PPA34246,PPA34244,PPA34186,PPA34170,PPA31802,PPA33907,PPA40957,PPA40958,PPA06989,PPA26361,PPA06990,PPA41351,PPA41352,PPA34247,PPA34245,PPA33958,PPA34187,ppa_stranded_DN28221_c0_g1_i1,PPA34402	wormpep=CE04501 gene=WBGene00001890 locus=his-16 status=Partially_confirmed uniprot=P09588 insdc=CAB05836.1 product="Histone H2A"
B0035.7	many2many	PPA34246,PPA34244,PPA34186,PPA34170,PPA31802,PPA33907,PPA40957,PPA40958,PPA06989,PPA26361,PPA06990,PPA41351,PPA41352,PPA34247,PPA34245,PPA33958,PPA34187,ppa_stranded_DN28221_c0_g1_i1,PPA34402	wormpep=CE04501 gene=WBGene00001921 locus=his-47 status=Confirmed uniprot=P09588 insdc=CAA97414.1 product="Histone H2A"
K06C4.3	many2many	PPA34246,PPA34244,PPA34186,PPA34170,PPA31802,PPA33907,PPA40957,PPA40958,PPA06989,PPA26361,PPA06990,PPA41351,PPA41352,PPA34247,PPA34245,PPA33958,PPA34187,ppa_stranded_DN28221_c0_g1_i1,PPA34402	wormpep=CE04501 gene=WBGene00001895 locus=his-21 status=Predicted uniprot=P09588 insdc=CCD72361.1 product="Histone H2A"
T23D8.6	many2many	PPA34246,PPA34244,PPA34186,PPA34170,PPA31802,PPA33907,PPA40957,PPA40958,PPA06989,PPA26361,PPA06990,PPA41351,PPA41352,PPA34247,PPA34245,PPA33958,PPA34187,ppa_stranded_DN28221_c0_g1_i1,PPA34402	wormpep=CE04501 gene=WBGene00001942 locus=his-68 status=Confirmed uniprot=P09588 insdc=CAB03399.1 product="Histone H2A"
F07B7.3	many2many	PPA34246,PPA34244,PPA34186,PPA34170,PPA31802,PPA33907,PPA40957,PPA40958,PPA06989,PPA26361,PPA06990,PPA41351,PPA41352,PPA34247,PPA34245,PPA33958,PPA34187,ppa_stranded_DN28221_c0_g1_i1,PPA34402	wormpep=CE04501 gene=WBGene00001927 locus=his-53 status=Predicted uniprot=P09588 insdc=CCD68866.1 product="Histone H2A"
F55G1.10	many2many	PPA34246,PPA34244,PPA34186,PPA34170,PPA31802,PPA33907,PPA40957,PPA40958,PPA06989,PPA26361,PPA06990,PPA41351,PPA41352,PPA34247,PPA34245,PPA33958,PPA34187,ppa_stranded_DN28221_c0_g1_i1,PPA34402	wormpep=CE04501 gene=WBGene00001935 locus=his-61 status=Confirmed uniprot=P09588 insdc=CCD69397.1 product="Histone H2A"
F45F2.12	many2many	PPA34246,PPA34244,PPA34186,PPA34170,PPA31802,PPA33907,PPA40957,PPA40958,PPA06989,PPA26361,PPA06990,PPA41351,PPA41352,PPA34247,PPA34245,PPA33958,PPA34187,ppa_stranded_DN28221_c0_g1_i1,PPA34402	wormpep=CE10538 gene=WBGene00001882 locus=his-8 status=Confirmed uniprot=Q27894 insdc=CCD70026.1 product="Histone H2B 2"
F07B7.11	many2many	PPA34246,PPA34244,PPA34186,PPA34170,PPA31802,PPA33907,PPA40957,PPA40958,PPA06989,PPA26361,PPA06990,PPA41351,PPA41352,PPA34247,PPA34245,PPA33958,PPA34187,ppa_stranded_DN28221_c0_g1_i1,PPA34402	wormpep=CE10538 gene=WBGene00001928 locus=his-54 status=Partially_confirmed uniprot=Q27894 insdc=CCD68873.2 product="Histone H2B 2"
K06C4.12	many2many	PPA34246,PPA34244,PPA34186,PPA34170,PPA31802,PPA33907,PPA40957,PPA40958,PPA06989,PPA26361,PPA06990,PPA41351,PPA41352,PPA34247,PPA34245,PPA33958,PPA34187,ppa_stranded_DN28221_c0_g1_i1,PPA34402	wormpep=CE10538 gene=WBGene00001896 locus=his-22 status=Predicted uniprot=Q27894 insdc=CCD72372.1 product="Histone H2B 2"
K06C4.4	many2many	PPA34246,PPA34244,PPA34186,PPA34170,PPA31802,PPA33907,PPA40957,PPA40958,PPA06989,PPA26361,PPA06990,PPA41351,PPA41352,PPA34247,PPA34245,PPA33958,PPA34187,ppa_stranded_DN28221_c0_g1_i1,PPA34402	wormpep=CE10538 gene=WBGene00001894 locus=his-20 status=Predicted uniprot=Q27894 insdc=CCD72362.1 product="Histone H2B 2"
F07B7.4	many2many	PPA34246,PPA34244,PPA34186,PPA34170,PPA31802,PPA33907,PPA40957,PPA40958,PPA06989,PPA26361,PPA06990,PPA41351,PPA41352,PPA34247,PPA34245,PPA33958,PPA34187,ppa_stranded_DN28221_c0_g1_i1,PPA34402	wormpep=CE10538 gene=WBGene00001926 locus=his-52 status=Predicted uniprot=Q27894 insdc=CCD68867.2 product="Histone H2B 2"
T10C6.11	many2many	PPA34246,PPA34244,PPA34186,PPA34170,PPA31802,PPA33907,PPA40957,PPA40958,PPA06989,PPA26361,PPA06990,PPA41351,PPA41352,PPA34247,PPA34245,PPA33958,PPA34187,ppa_stranded_DN28221_c0_g1_i1,PPA34402	wormpep=CE10538 gene=WBGene00001878 locus=his-4 status=Confirmed uniprot=Q27894 insdc=CAB07654.2 product="Histone H2B 2"
F08G2.1	many2many	PPA34246,PPA34244,PPA34186,PPA34170,PPA31802,PPA33907,PPA40957,PPA40958,PPA06989,PPA26361,PPA06990,PPA41351,PPA41352,PPA34247,PPA34245,PPA33958,PPA34187,ppa_stranded_DN28221_c0_g1_i1,PPA34402	wormpep=CE07075 gene=WBGene00001918 locus=his-44 status=Predicted uniprot=P04255 insdc=CAB04061.1 product="Histone H2B 1"
ZK131.5	many2many	PPA34246,PPA34244,PPA34186,PPA34170,PPA31802,PPA33907,PPA40957,PPA40958,PPA06989,PPA26361,PPA06990,PPA41351,PPA41352,PPA34247,PPA34245,PPA33958,PPA34187,ppa_stranded_DN28221_c0_g1_i1,PPA34402	wormpep=CE07075 gene=WBGene00001885 locus=his-11 status=Confirmed uniprot=P04255 insdc=CAB05830.1 product="Histone H2B 1"
ZK131.9	many2many	PPA34246,PPA34244,PPA34186,PPA34170,PPA31802,PPA33907,PPA40957,PPA40958,PPA06989,PPA26361,PPA06990,PPA41351,PPA41352,PPA34247,PPA34245,PPA33958,PPA34187,ppa_stranded_DN28221_c0_g1_i1,PPA34402	wormpep=CE07075 gene=WBGene00001889 locus=his-15 status=Predicted uniprot=P04255 insdc=CAB05832.1 product="Histone H2B 1"
F35H10.11	many2many	PPA34246,PPA34244,PPA34186,PPA34170,PPA31802,PPA33907,PPA40957,PPA40958,PPA06989,PPA26361,PPA06990,PPA41351,PPA41352,PPA34247,PPA34245,PPA33958,PPA34187,ppa_stranded_DN28221_c0_g1_i1,PPA34402	wormpep=CE07075 gene=WBGene00001903 locus=his-29 status=Predicted uniprot=P04255 insdc=CCD69642.1 product="Histone H2B 1"
F17E9.9	many2many	PPA34246,PPA34244,PPA34186,PPA34170,PPA31802,PPA33907,PPA40957,PPA40958,PPA06989,PPA26361,PPA06990,PPA41351,PPA41352,PPA34247,PPA34245,PPA33958,PPA34187,ppa_stranded_DN28221_c0_g1_i1,PPA34402	wormpep=CE07075 gene=WBGene00001908 locus=his-34 status=Predicted uniprot=P04255 insdc=CCD68530.1 product="Histone H2B 1"
C50F4.5	many2many	PPA34246,PPA34244,PPA34186,PPA34170,PPA31802,PPA33907,PPA40957,PPA40958,PPA06989,PPA26361,PPA06990,PPA41351,PPA41352,PPA34247,PPA34245,PPA33958,PPA34187,ppa_stranded_DN28221_c0_g1_i1,PPA34402	wormpep=CE05470 gene=WBGene00001915 locus=his-41 status=Confirmed uniprot=Q27484 insdc=CAA94740.1 product="Probable histone H2B 3"
H02I12.6	many2many	PPA34246,PPA34244,PPA34186,PPA34170,PPA31802,PPA33907,PPA40957,PPA40958,PPA06989,PPA26361,PPA06990,PPA41351,PPA41352,PPA34247,PPA34245,PPA33958,PPA34187,ppa_stranded_DN28221_c0_g1_i1,PPA34402	wormpep=CE05165 gene=WBGene00001940 locus=his-66 status=Confirmed uniprot=Q27876 insdc=CAB07220.1 product="Probable histone H2B 4"
F54E12.4	many2many	PPA34246,PPA34244,PPA34186,PPA34170,PPA31802,PPA33907,PPA40957,PPA40958,PPA06989,PPA26361,PPA06990,PPA41351,PPA41352,PPA34247,PPA34245,PPA33958,PPA34187,ppa_stranded_DN28221_c0_g1_i1,PPA34402	wormpep=CE05165 gene=WBGene00001932 locus=his-58 status=Confirmed uniprot=Q27876 insdc=CAB05211.1 product="Probable histone H2B 4"
F55G1.3	many2many	PPA34246,PPA34244,PPA34186,PPA34170,PPA31802,PPA33907,PPA40957,PPA40958,PPA06989,PPA26361,PPA06990,PPA41351,PPA41352,PPA34247,PPA34245,PPA33958,PPA34187,ppa_stranded_DN28221_c0_g1_i1,PPA34402	wormpep=CE05165 gene=WBGene00001936 locus=his-62 status=Confirmed uniprot=Q27876 insdc=CCD69391.1 product="Probable histone H2B 4"
B0035.8	many2many	PPA34246,PPA34244,PPA34186,PPA34170,PPA31802,PPA33907,PPA40957,PPA40958,PPA06989,PPA26361,PPA06990,PPA41351,PPA41352,PPA34247,PPA34245,PPA33958,PPA34187,ppa_stranded_DN28221_c0_g1_i1,PPA34402	wormpep=CE05165 gene=WBGene00001922 locus=his-48 status=Confirmed uniprot=Q27876 insdc=CAA97413.1 product="Probable histone H2B 4"
C05D9.1	one2many	PPA09606,PPA41059,PPA40080,PPA37698,PPA43741,PPA45175,PPA33574,PPA45394,PPA33969,PPA37822,PPA34157,Contig7759-snapTAU.1,PPA34330,PPA00009,PPA42941,PPA33542,PPA44052,PPA27195,PPA34404,PPA46176,PPA42837,PPA34089,PPA43924,PPA18497,PPA35787,PPA44310,PPA34021,PPA41166,PPA41971,PPA33892,PPA35767,PPA42226,PPA34056,PPA33943,PPA44476,PPA44471,PPA34397,PPA34488,PPA43553,PPA41789,PPA41596,PPA43961,PPA46462,…	wormpep=CE07927 gene=WBGene00004927 locus=snx-1 status=Confirmed uniprot=Q9GYJ9 insdc=CCD63142.1
H28O16.1a	one2many	PPA34899,PPA40385,PPA01628,PPA40057,PPA37274,PPA39927,PPA42217,PPA40335,PPA38973,PPA40061,PPA43106,PPA21811,PPA42887,PPA43819,PPA45247,PPA44544,PPA45408,PPA34482,PPA34092,PPA34389,PPA34387,PPA34436,PPA38738,PPA39969,PPA42768,PPA35883,PPA09080,PPA40062,PPA04260,PPA34435,PPA18385,PPA43279,PPA16576	wormpep=CE18826 gene=WBGene00010419 locus=atp-1 status=Confirmed uniprot=Q9XXK1 insdc=CAA19429.1 product="ATP synthase subunit alpha, mitochondrial"
C55C2.1	one2many	PPA01120,PPA37151,PPA43391,PPA10019,PPA44465,PPA05209,PPA10030,PPA37167,PPA10028,PPA13091,PPA39563,PPA37386,ppa_stranded_DN7893_c0_g1_i1,PPA22219,PPA43371,PPA13155,PPA04698,PPA13153,PPA41052,PPA44461,PPA44462,PPA05203,PPA13877,PPA37173,PPA13081,PPA04770,PPA04072,PPA33779,PPA41784	wormpep=CE45821 gene=WBGene00016948 locus=scrt-1 status=Partially_confirmed uniprot=O01830 insdc=CCD68126.1
C14C6.2a	many2many	PPA06117,PPA04175,PPA34399,PPA34010,PPA40341,PPA39278,PPA40301,PPA40303,PPA42755,PPA42753,PPA04174,PPA40302,PPA42743,PPA40305,PPA40304,PPA05881,PPA06108,PPA45471,PPA45470,PPA42754,PPA39286,PPA46142,PPA42119,PPA09462,PPA02972,PPA09546	wormpep=CE08157 gene=WBGene00015756 status=Confirmed uniprot=O44675 insdc=CCD64459.1
F41G3.20	many2many	PPA06117,PPA04175,PPA34399,PPA34010,PPA40341,PPA39278,PPA40301,PPA40303,PPA42755,PPA42753,PPA04174,PPA40302,PPA42743,PPA40305,PPA40304,PPA05881,PPA06108,PPA45471,PPA45470,PPA42754,PPA39286,PPA46142,PPA42119,PPA09462,PPA02972,PPA09546	wormpep=CE47953 gene=WBGene00044315 status=Confirmed uniprot=Q4TTB5 insdc=CCD71049.3
F41G3.10	many2many	PPA06117,PPA04175,PPA34399,PPA34010,PPA40341,PPA39278,PPA40301,PPA40303,PPA42755,PPA42753,PPA04174,PPA40302,PPA42743,PPA40305,PPA40304,PPA05881,PPA06108,PPA45471,PPA45470,PPA42754,PPA39286,PPA46142,PPA42119,PPA09462,PPA02972,PPA09546	wormpep=CE44966 gene=WBGene00018303 status=Confirmed uniprot=Q20289 insdc=CCD71053.1
F16H6.3	many2zero	NA	wormpep=CE18599 gene=WBGene00008893 status=Predicted uniprot=Q9XV90 insdc=CAB04129.1
ZK218.5	many2zero	NA	wormpep=CE16705 gene=WBGene00013939 status=Partially_confirmed uniprot=O46000 insdc=CAB04986.1
F26D2.13	many2zero	NA	wormpep=CE18643 gene=WBGene00009151 status=Confirmed uniprot=Q9XV59 insdc=CAB04183.1
ZK218.7	many2zero	NA	wormpep=CE16707 gene=WBGene00013941 status=Partially_confirmed uniprot=O46001 insdc=CAB04987.1
ZK218.11	many2zero	NA	wormpep=CE43060 gene=WBGene00013943 status=Partially_confirmed uniprot=O46004 insdc=CAB04990.2
ZK218.3	many2zero	NA	wormpep=CE16703 gene=WBGene00013937 status=Partially_confirmed uniprot=O45996 insdc=CAB04982.1
F26D2.14	many2zero	NA	wormpep=CE36136 gene=WBGene00009152 status=Partially_confirmed uniprot=Q9XV58 insdc=CAB04184.2
ZK218.1	many2zero	NA	wormpep=CE16701 gene=WBGene00013935 status=Partially_confirmed uniprot=O45998 insdc=CAB04984.1
T05B4.12	many2zero	NA	wormpep=CE13215 gene=WBGene00020243 status=Partially_confirmed uniprot=O16421 insdc=CCD70837.1
T05B4.13	many2zero	NA	wormpep=CE51646 gene=WBGene00020244 status=Predicted uniprot=O16422 insdc=CCD70838.3
T05B4.8	many2zero	NA	wormpep=CE48294 gene=WBGene00020239 status=Predicted uniprot=O16417 insdc=CCD70833.2
T05B4.3	many2zero	NA	wormpep=CE13197 gene=WBGene00020237 locus=phat-4 status=Confirmed uniprot=O16424 insdc=CCD70828.1
Y46H3D.8	many2zero	NA	wormpep=CE22016 gene=WBGene00021612 status=Predicted uniprot=Q966B6 insdc=CCD69588.1
F35E8.10	many2zero	NA	wormpep=CE15960 gene=WBGene00009423 status=Partially_confirmed uniprot=G5EEU8 insdc=CAB04291.1
F35E8.13	many2zero	NA	wormpep=CE15960 gene=WBGene00009424 status=Partially_confirmed uniprot=G5EEU8 insdc=CAB04297.1
T06C12.14	many2zero	NA	wormpep=CE16364 gene=WBGene00011521 status=Partially_confirmed uniprot=O18039 insdc=CAB03300.1
F35E8.9	many2zero	NA	wormpep=CE15959 gene=WBGene00009422 status=Predicted uniprot=O45450 insdc=CAB04292.1
T05B4.10	many2zero	NA	wormpep=CE13211 gene=WBGene00020241 status=Partially_confirmed uniprot=O16419 insdc=CCD70835.1
T05B4.9	many2zero	NA	wormpep=CE13209 gene=WBGene00020240 status=Partially_confirmed uniprot=O16418 insdc=CCD70834.1
C49G7.3	many2zero	NA	wormpep=CE08861 gene=WBGene00016781 status=Confirmed uniprot=O16226 insdc=CCD67687.1
C49G7.4	many2zero	NA	wormpep=CE08862 gene=WBGene00016782 locus=phat-3 status=Confirmed uniprot=O16225 insdc=CCD67688.1
T05B4.11	many2zero	NA	wormpep=CE13213 gene=WBGene00020242 locus=phat-5 status=Confirmed uniprot=O16420 insdc=CCD70836.1
C03G6.13	many2zero	NA	wormpep=CE48319 gene=WBGene00015398 locus=tag-293 status=Confirmed uniprot=O01452 insdc=CCD62698.2
F35E8.1	many2zero	NA	wormpep=CE43115 gene=WBGene00009417 status=Partially_confirmed uniprot=B6EU68 insdc=CAR81465.1
F07C4.11	many2zero	NA	wormpep=CE48209 gene=WBGene00017204 status=Partially_confirmed uniprot=P91216 insdc=CCD64300.2
F07C4.10	many2zero	NA	wormpep=CE09209 gene=WBGene00017203 status=Partially_confirmed uniprot=P91215 insdc=CCD64299.1
F07C4.6	many2zero	NA	wormpep=CE09205 gene=WBGene00017200 status=Partially_confirmed uniprot=P91208 insdc=CCD64295.1
F35E8.2	many2zero	NA	wormpep=CE42518 gene=WBGene00009418 status=Confirmed uniprot=O45454 insdc=CAB04298.4
F21H7.9	many2many	PPA42408,PPA13334,PPA41119,PPA03763,PPA04454,PPA34960,PPA02210,ppa_stranded_DN24356_c0_g1_i1,PPA02209,PPA41433,PPA34961,ppa_stranded_DN41181_c0_g1_i1,ppa_stranded_DN21395_c0_g1_i1	wormpep=CE28919 gene=WBGene00001545 locus=gcy-20 status=Partially_confirmed uniprot=O62179 insdc=CAB07591.2 product="Receptor-type guanylate cyclase gcy-20"
ZC412.2	many2many	PPA42408,PPA13334,PPA41119,PPA03763,PPA04454,PPA34960,PPA02210,ppa_stranded_DN24356_c0_g1_i1,PPA02209,PPA41433,PPA34961,ppa_stranded_DN41181_c0_g1_i1,ppa_stranded_DN21395_c0_g1_i1	wormpep=CE48405 gene=WBGene00001540 locus=gcy-14 status=Confirmed uniprot=Q23310 insdc=CAB01533.2 product="Receptor-type guanylate cyclase gcy-14"
W03F11.2a	many2many	PPA42408,PPA13334,PPA41119,PPA03763,PPA04454,PPA34960,PPA02210,ppa_stranded_DN24356_c0_g1_i1,PPA02209,PPA41433,PPA34961,ppa_stranded_DN41181_c0_g1_i1,ppa_stranded_DN21395_c0_g1_i1	wormpep=CE49683 gene=WBGene00001542 locus=gcy-17 status=Partially_confirmed uniprot=X5M8U1 insdc=CDO41084.1 product="Receptor-type guanylate cyclase gcy-17"
F52E1.4b	many2many	PPA42408,PPA13334,PPA41119,PPA03763,PPA04454,PPA34960,PPA02210,ppa_stranded_DN24356_c0_g1_i1,PPA02209,PPA41433,PPA34961,ppa_stranded_DN41181_c0_g1_i1,ppa_stranded_DN21395_c0_g1_i1	wormpep=CE35322 gene=WBGene00001534 locus=gcy-7 status=Partially_confirmed uniprot=H2L002 insdc=CCD70806.1 product="Receptor-type guanylate cyclase gcy-7"
B0024.6b	many2many	PPA42408,PPA13334,PPA41119,PPA03763,PPA04454,PPA34960,PPA02210,ppa_stranded_DN24356_c0_g1_i1,PPA02209,PPA41433,PPA34961,ppa_stranded_DN41181_c0_g1_i1,ppa_stranded_DN21395_c0_g1_i1	wormpep=CE46160 gene=WBGene00001533 locus=gcy-6 status=Partially_confirmed uniprot=N1NVB7 insdc=CCW45984.1 product="Receptor-type guanylate cyclase gcy-6"
AH6.1	many2many	PPA42408,PPA13334,PPA41119,PPA03763,PPA04454,PPA34960,PPA02210,ppa_stranded_DN24356_c0_g1_i1,PPA02209,PPA41433,PPA34961,ppa_stranded_DN41181_c0_g1_i1,ppa_stranded_DN21395_c0_g1_i1	wormpep=CE01450 gene=WBGene00001528 locus=gcy-1 status=Predicted uniprot=Q09435 insdc=CAA88089.1 product="Receptor-type guanylate cyclase gcy-1"
R134.2	many2many	PPA42408,PPA13334,PPA41119,PPA03763,PPA04454,PPA34960,PPA02210,ppa_stranded_DN24356_c0_g1_i1,PPA02209,PPA41433,PPA34961,ppa_stranded_DN41181_c0_g1_i1,ppa_stranded_DN21395_c0_g1_i1	wormpep=CE25080 gene=WBGene00001529 locus=gcy-2 status=Predicted uniprot=Q10029 insdc=CAA88053.2 product="Receptor-type guanylate cyclase gcy-2"
R134.1	many2many	PPA42408,PPA13334,PPA41119,PPA03763,PPA04454,PPA34960,PPA02210,ppa_stranded_DN24356_c0_g1_i1,PPA02209,PPA41433,PPA34961,ppa_stranded_DN41181_c0_g1_i1,ppa_stranded_DN21395_c0_g1_i1	wormpep=CE01636 gene=WBGene00001530 locus=gcy-3 status=Partially_confirmed uniprot=Q10028 insdc=CAA88052.1 product="Receptor-type guanylate cyclase gcy-3"
ZK970.6	many2many	PPA42408,PPA13334,PPA41119,PPA03763,PPA04454,PPA34960,PPA02210,ppa_stranded_DN24356_c0_g1_i1,PPA02209,PPA41433,PPA34961,ppa_stranded_DN41181_c0_g1_i1,ppa_stranded_DN21395_c0_g1_i1	wormpep=CE02406 gene=WBGene00001532 locus=gcy-5 status=Partially_confirmed uniprot=Q23682 insdc=CAA88890.1 product="Receptor-type guanylate cyclase gcy-5"
ZK970.5	many2many	PPA42408,PPA13334,PPA41119,PPA03763,PPA04454,PPA34960,PPA02210,ppa_stranded_DN24356_c0_g1_i1,PPA02209,PPA41433,PPA34961,ppa_stranded_DN41181_c0_g1_i1,ppa_stranded_DN21395_c0_g1_i1	wormpep=CE43236 gene=WBGene00001531 locus=gcy-4 status=Partially_confirmed uniprot=Q23681 insdc=CAA88889.2 product="Receptor-type guanylate cyclase gcy-4"
C17F4.6c	many2many	PPA42408,PPA13334,PPA41119,PPA03763,PPA04454,PPA34960,PPA02210,ppa_stranded_DN24356_c0_g1_i1,PPA02209,PPA41433,PPA34961,ppa_stranded_DN41181_c0_g1_i1,ppa_stranded_DN21395_c0_g1_i1	wormpep=CE52552 gene=WBGene00001544 locus=gcy-19 status=Partially_confirmed uniprot=A0A2K5ATQ4 insdc=SPC47289.1 product="Guanylate cyclase"
F23H12.6	many2many	PPA42408,PPA13334,PPA41119,PPA03763,PPA04454,PPA34960,PPA02210,ppa_stranded_DN24356_c0_g1_i1,PPA02209,PPA41433,PPA34961,ppa_stranded_DN41181_c0_g1_i1,ppa_stranded_DN21395_c0_g1_i1	wormpep=CE45651 gene=WBGene00001539 locus=gcy-13 status=Partially_confirmed uniprot=Q19768 insdc=CAA98947.3 product="Receptor-type guanylate cyclase gcy-13"
T03D8.5a	many2many	PPA42408,PPA13334,PPA41119,PPA03763,PPA04454,PPA34960,PPA02210,ppa_stranded_DN24356_c0_g1_i1,PPA02209,PPA41433,PPA34961,ppa_stranded_DN41181_c0_g1_i1,ppa_stranded_DN21395_c0_g1_i1	wormpep=CE43349 gene=WBGene00001547 locus=gcy-22 status=Partially_confirmed uniprot=Q9XTY1 insdc=CAB07410.2 product="Receptor-type guanylate cyclase gcy-22"
F13B10.2a	one2many	PPA34444,PPA34206,PPA38680,PPA33950,PPA38728,PPA42635,PPA39770,PPA35258,PPA37996,PPA43477,PPA38005,PPA34946,PPA39778,PPA43468,PPA36631,PPA35218,PPA33954,PPA35262,PPA37601,UMM-S7-72.15-mRNA-2_frag_2,PPA37598,PPA36574,PPA34786,PPA36634	wormpep=CE05598 gene=WBGene00004414 locus=rpl-3 status=Confirmed uniprot=P50880 insdc=CAA90183.1 product="60S ribosomal protein L3"
Y54F10AM.4a	one2many	PPA41719,PPA35671,PPA37229,PPA35297,PPA35166,PPA37089,PPA36091,PPA37308,PPA13876,PPA37228,PPA38363,PPA35296,PPA35167,PPA41720,PPA37090,PPA37211,PPA35672,PPA38922,PPA40562,PPA15060,PPA37300,PPA37377,PPA36089	wormpep=CE27288 gene=WBGene00000464 locus=ceh-44 status=Confirmed uniprot=Q9BL02 insdc=CCD73822.1 product="Homeobox protein cut-like ceh-44"
Y67A10A.11a	one2many	PPA41457,PPA35849,PPA37145,PPA37319,PPA14858,PPA37316,PPA44511,PPA35377,PPA19277,PPA35197,PPA35201,PPA04319,PPA06359,PPA43775,PPA06361,PPA29237,PPA45104,PPA19210,PPA26108,PPA12097,PPA21389,PPA04385,PPA36147	wormpep=CE40342 gene=WBGene00044906 status=Partially_confirmed uniprot=Q0WKU2 insdc=CAL22706.1
C30G4.3	many2many	PPA03767,PPA36944,PPA41108,PPA26246,PPA28522,PPA40739,PPA34289,PPA37960,PPA01708,PPA42366,PPA39767,ppa_stranded_DN30573_c0_g1_i2,PPA04333,PPA05766,PPA10010,PPA41660,PPA00898,PPA22060,PPA34043,Contig34-snap.12,PPA30526	wormpep=CE48005 gene=WBGene00001537 locus=gcy-11 status=Partially_confirmed uniprot=Q18331 insdc=CCD63635.2 product="Receptor-type guanylate cyclase gcy-11"
Y71H2AM.13	many2many	PPA03767,PPA36944,PPA41108,PPA26246,PPA28522,PPA40739,PPA34289,PPA37960,PPA01708,PPA42366,PPA39767,ppa_stranded_DN30573_c0_g1_i2,PPA04333,PPA05766,PPA10010,PPA41660,PPA00898,PPA22060,PPA34043,Contig34-snap.12,PPA30526	wormpep=CE22953 gene=WBGene00022178 status=Confirmed uniprot=Q9BL43 insdc=CCD73867.1
F56C11.6b	many2many	PPA03767,PPA36944,PPA41108,PPA26246,PPA28522,PPA40739,PPA34289,PPA37960,PPA01708,PPA42366,PPA39767,ppa_stranded_DN30573_c0_g1_i2,PPA04333,PPA05766,PPA10010,PPA41660,PPA00898,PPA22060,PPA34043,Contig34-snap.12,PPA30526	wormpep=CE49471 gene=WBGene00018958 status=Confirmed uniprot=Q86S38 insdc=CCD71720.2 product="Carboxylic ester hydrolase"
Y82E9BR.14b	one2many	PPA43473,PPA00001,PPA38082,PPA37441,PPA35857,PPA37455,PPA42208,PPA42207,PPA34578,PPA03521,PPA03545,PPA07634,PPA01174,PPA32898,PPA03995,PPA38433,PPA27650,PPA25626,PPA26155,PPA03617,PPA19569,PPA40652,PPA39716	wormpep=CE34433 gene=WBGene00022347 status=Partially_confirmed uniprot=H2L0G7 insdc=CCD73046.1
ZK1193.1	many2many	PPA32893,PPA18194,PPA16109,PPA33815,PPA41378,PPA43160,PPA02731,PPA40064,PPA02729,PPA43121,PPA02732,PPA32045,PPA36656,PPA00818,PPA35797,PPA33630,PPA00767,PPA36747,PPA02457	wormpep=CE05126 gene=WBGene00000608 locus=col-19 status=Confirmed uniprot=P18835 insdc=CCD71633.1 product="Cuticle collagen 19"
F26F12.1	many2many	PPA32893,PPA18194,PPA16109,PPA33815,PPA41378,PPA43160,PPA02731,PPA40064,PPA02729,PPA43121,PPA02732,PPA32045,PPA36656,PPA00818,PPA35797,PPA33630,PPA00767,PPA36747,PPA02457	wormpep=CE07146 gene=WBGene00000713 locus=col-140 status=Confirmed uniprot=Q19813 insdc=CCD62675.1
T05E7.2	many2many	PPA32893,PPA18194,PPA16109,PPA33815,PPA41378,PPA43160,PPA02731,PPA40064,PPA02729,PPA43121,PPA02732,PPA32045,PPA36656,PPA00818,PPA35797,PPA33630,PPA00767,PPA36747,PPA02457	wormpep=CE52936 gene=WBGene00000632 locus=col-55 status=Predicted uniprot=O01860 insdc=CCD73361.2
F11H8.3	many2many	PPA32893,PPA18194,PPA16109,PPA33815,PPA41378,PPA43160,PPA02731,PPA40064,PPA02729,PPA43121,PPA02732,PPA32045,PPA36656,PPA00818,PPA35797,PPA33630,PPA00767,PPA36747,PPA02457	wormpep=CE51260 gene=WBGene00000597 locus=col-8 status=Confirmed uniprot=P18833 insdc=CCD63397.2 product="Cuticle collagen 8"
W03B1.8	many2zero	NA	wormpep=CE48906 gene=WBGene00020977 locus=oac-52 status=Partially_confirmed uniprot=O45884 insdc=CCD71910.2
F37C4.2	many2zero	NA	wormpep=CE33638 gene=WBGene00018142 locus=oac-22 status=Confirmed uniprot=Q86MF6 insdc=CCD70192.1
F37C4.3	many2zero	NA	wormpep=CE17046 gene=WBGene00018143 locus=oac-23 status=Partially_confirmed uniprot=O44402 insdc=CCD70193.1
F37C4.1	many2zero	NA	wormpep=CE48695 gene=WBGene00018141 locus=oac-21 status=Partially_confirmed uniprot=O44404 insdc=CCD70191.2
W03B1.7a	many2zero	NA	wormpep=CE43124 gene=WBGene00020976 locus=oac-51 status=Partially_confirmed uniprot=B6EU57 insdc=CCD71912.1
F56H6.12	many2zero	NA	wormpep=CE25912 gene=WBGene00010172 locus=oac-36 status=Partially_confirmed uniprot=O45590 insdc=CAB04501.2
F41D3.2	many2zero	NA	wormpep=CE16021 gene=WBGene00009607 locus=oac-26 status=Predicted uniprot=O45506 insdc=CAB04373.1
C49D10.8	many2zero	NA	wormpep=CE08849 gene=WBGene00016776 locus=oac-11 status=Predicted uniprot=O16602 insdc=CCD64802.1
F56H6.11	many2zero	NA	wormpep=CE25911 gene=WBGene00010171 locus=oac-35 status=Partially_confirmed uniprot=O45589 insdc=CAB04500.2
F41D3.4	many2zero	NA	wormpep=CE25882 gene=WBGene00009609 locus=oac-27 status=Partially_confirmed uniprot=O45508 insdc=CAB04375.2
F17B5.2	many2zero	NA	wormpep=CE43121 gene=WBGene00008906 locus=oac-17 status=Partially_confirmed uniprot=O45374 insdc=CAB02970.2
F35E2.6	many2zero	NA	wormpep=CE17775 gene=WBGene00009413 locus=oac-19 status=Partially_confirmed uniprot=O62230 insdc=CAB04287.1
T26H2.7	many2zero	NA	wormpep=CE41591 gene=WBGene00012068 locus=oac-49 status=Partially_confirmed uniprot=O18139 insdc=CAB04848.3
E03H4.7	many2zero	NA	wormpep=CE42864 gene=WBGene00008475 locus=oac-13 status=Predicted uniprot=O17749 insdc=CAB04031.2
F14B6.5	many2zero	NA	wormpep=CE34171 gene=WBGene00008786 locus=oac-16 status=Partially_confirmed uniprot=O62164 insdc=CAB04108.2
F41D3.10	many2zero	NA	wormpep=CE25881 gene=WBGene00009615 locus=oac-25 status=Partially_confirmed uniprot=G5EGR2 insdc=CAB04376.2
F41D3.5	many2zero	NA	wormpep=CE25881 gene=WBGene00009610 locus=oac-28 status=Predicted uniprot=G5EGR2 insdc=CAB04381.2
C17A2.5	many2zero	NA	wormpep=CE51487 gene=WBGene00015873 locus=oac-4 status=Partially_confirmed uniprot=O16531 insdc=CCD64794.2
C49D10.7	many2zero	NA	wormpep=CE08848 gene=WBGene00016775 status=Predicted uniprot=O16601 insdc=CCD64801.1
Y75B8A.37	many2zero	NA	wormpep=CE35139 gene=WBGene00013565 status=Predicted uniprot=Q7YTH8 insdc=CAE18033.1
T06C12.8b	many2zero	NA	wormpep=CE47841 gene=WBGene00011515 locus=oac-42 status=Partially_confirmed uniprot=K8FDX6 insdc=CCO25599.1
H12I19.5	many2zero	NA	wormpep=CE49954 gene=WBGene00010392 locus=oac-38 status=Partially_confirmed uniprot=A0A061ACQ0 insdc=CDR32720.1
Y41E3.2	many2many	PPA42516,PPA05772,PPA42913,PPA09395,PPA11549,PPA30186,PPA40518,PPA04213,PPA06659,PPA45398,PPA37474,PPA04214,PPA42171,PPA08503,PPA33588,PPA33590,PPA16111,PPA42079,PPA16697	wormpep=CE18370 gene=WBGene00001066 locus=dpy-4 status=Confirmed uniprot=O62432 insdc=CAB08999.1
C24F3.6	many2many	PPA42516,PPA05772,PPA42913,PPA09395,PPA11549,PPA30186,PPA40518,PPA04213,PPA06659,PPA45398,PPA37474,PPA04214,PPA42171,PPA08503,PPA33588,PPA33590,PPA16111,PPA42079,PPA16697	wormpep=CE18523 gene=WBGene00000698 locus=col-124 status=Confirmed uniprot=Q9NAR3 insdc=CAB97232.1
C53B4.5	many2many	PPA42516,PPA05772,PPA42913,PPA09395,PPA11549,PPA30186,PPA40518,PPA04213,PPA06659,PPA45398,PPA37474,PPA04214,PPA42171,PPA08503,PPA33588,PPA33590,PPA16111,PPA42079,PPA16697	wormpep=CE03091 gene=WBGene00000693 locus=col-119 status=Confirmed uniprot=Q18799 insdc=CAA92453.1
AC3.2	one2many	PPA40535,PPA36877,PPA43644,PPA42263,PPA33526,PPA23346,PPA08319,PPA08311,PPA36782,PPA34028,PPA34285,PPA17823,PPA33789,PPA33940,PPA34341,PPA33616,PPA09453,PPA26906,PPA43603	wormpep=CE37871 gene=WBGene00007070 locus=ugt-49 status=Confirmed uniprot=Q17399 insdc=CAA94866.2 product="UDP-glucuronosyltransferase"
ZK131.3	many2one	PPA07518	wormpep=CE03253 gene=WBGene00001883 locus=his-9 status=Predicted uniprot=P08898 insdc=CAB05833.1 product="Histone H3"
F22B3.2	many2one	PPA07518	wormpep=CE03253 gene=WBGene00001937 locus=his-63 status=Confirmed uniprot=P08898 insdc=CAA92733.1 product="Histone H3"
F17E9.10	many2one	PPA07518	wormpep=CE03253 gene=WBGene00001906 locus=his-32 status=Confirmed uniprot=P08898 insdc=CCD68531.1 product="Histone H3"
T10C6.13	many2one	PPA07518	wormpep=CE03253 gene=WBGene00001876 locus=his-2 status=Partially_confirmed uniprot=P08898 insdc=CAB07653.1 product="Histone H3"
B0035.10	many2one	PPA07518	wormpep=CE03253 gene=WBGene00001919 locus=his-45 status=Confirmed uniprot=P08898 insdc=CAA97411.1 product="Histone H3"
ZK131.2	many2one	PPA07518	wormpep=CE03253 gene=WBGene00001899 locus=his-25 status=Confirmed uniprot=P08898 insdc=CAB05831.1 product="Histone H3"
F07B7.5	many2one	PPA07518	wormpep=CE03253 gene=WBGene00001923 locus=his-49 status=Predicted uniprot=P08898 insdc=CCD68868.1 product="Histone H3"
F55G1.2	many2one	PPA07518	wormpep=CE03253 gene=WBGene00001933 locus=his-59 status=Confirmed uniprot=P08898 insdc=CCD69390.1 product="Histone H3"
ZK131.7	many2one	PPA07518	wormpep=CE03253 gene=WBGene00001887 locus=his-13 status=Predicted uniprot=P08898 insdc=CAB05834.1 product="Histone H3"
F08G2.3	many2one	PPA07518	wormpep=CE03253 gene=WBGene00001916 locus=his-42 status=Predicted uniprot=P08898 insdc=CAB04057.1 product="Histone H3"
K06C4.5	many2one	PPA07518	wormpep=CE03253 gene=WBGene00001891 locus=his-17 status=Partially_confirmed uniprot=P08898 insdc=CCD72363.1 product="Histone H3"
K03A1.1	many2one	PPA07518	wormpep=CE03253 gene=WBGene00001914 locus=his-40 status=Partially_confirmed uniprot=K7ZUH9 insdc=CCD72545.2 product="Histone H3"
K06C4.13	many2one	PPA07518	wormpep=CE03253 gene=WBGene00001901 locus=his-27 status=Predicted uniprot=P08898 insdc=CCD72373.1 product="Histone H3"
F45F2.13	many2one	PPA07518	wormpep=CE03253 gene=WBGene00001880 locus=his-6 status=Partially_confirmed uniprot=P08898 insdc=CCD70027.1 product="Histone H3"
F54E12.1	many2one	PPA07518	wormpep=CE03253 gene=WBGene00001929 locus=his-55 status=Confirmed uniprot=P08898 insdc=CAB05209.1 product="Histone H3"
F45E1.6	many2one	PPA07518	wormpep=CE01943 gene=WBGene00001945 locus=his-71 status=Confirmed uniprot=Q10453 insdc=CCD66641.1 product="Histone H3.3 type 1"
W05B10.1	many2one	PPA07518	wormpep=CE06544 gene=WBGene00012276 locus=his-74 status=Confirmed uniprot=Q27532 insdc=CAA98963.1 product="Histone H3.3-like type 2"
E03A3.3	many2one	PPA07518	wormpep=CE00942 gene=WBGene00001943 locus=his-69 status=Partially_confirmed uniprot=Q27489 insdc=CAA86228.1 product="Putative histone H3.3-like type 3"
E03A3.4	many2one	PPA07518	wormpep=CE44880 gene=WBGene00001944 locus=his-70 status=Confirmed uniprot=Q27490 insdc=CAA86229.2 product="Histone H3.3-like type 1"
F40B1.1	many2zero	NA	wormpep=CE10156 gene=WBGene00018223 locus=bath-13 status=Partially_confirmed uniprot=O76568 insdc=CCD70869.1
F59H6.9	many2zero	NA	wormpep=CE20915 gene=WBGene00019139 locus=bath-1 status=Confirmed uniprot=Q9N5Q0 insdc=CCD61289.1
F52C6.11	many2zero	NA	wormpep=CE35974 gene=WBGene00018668 locus=bath-2 status=Partially_confirmed uniprot=O44818 insdc=CCD67522.1
F52C6.8	many2zero	NA	wormpep=CE10816 gene=WBGene00018665 locus=bath-4 status=Confirmed uniprot=O44815 insdc=CCD67520.1
F59H6.10	many2zero	NA	wormpep=CE39104 gene=WBGene00019140 locus=bath-3 status=Confirmed uniprot=Q9N5P9 insdc=CCD61293.1
F59H6.11	many2zero	NA	wormpep=CE20917 gene=WBGene00019141 locus=bath-5 status=Confirmed uniprot=Q9N5P8 insdc=CCD61290.1
Y49F6C.3	many2zero	NA	wormpep=CE22267 gene=WBGene00021725 locus=bath-9 status=Confirmed uniprot=Q9TYJ0 insdc=CCD69498.1
C08C3.2b	many2zero	NA	wormpep=CE52618 gene=WBGene00015590 locus=bath-15 status=Partially_confirmed uniprot=A0A2K5ATM3 insdc=SPC47108.1 product="BTB and MATH domain-containing protein 15"
F52C6.10	many2zero	NA	wormpep=CE10820 gene=WBGene00018667 locus=bath-7 status=Confirmed uniprot=O44817 insdc=CCD67521.1
Y49F6C.4	many2zero	NA	wormpep=CE22268 gene=WBGene00021726 locus=bath-10 status=Confirmed uniprot=Q9TYJ1 insdc=CCD69499.1
R52.1	many2zero	NA	wormpep=CE12824 gene=WBGene00020073 locus=sdz-28 status=Confirmed uniprot=O17297 insdc=CCD67112.1
B0047.3	many2zero	NA	wormpep=CE07675 gene=WBGene00015014 locus=bath-24 status=Confirmed uniprot=O16566 insdc=CCD61269.1
F59H6.8	many2zero	NA	wormpep=CE20914 gene=WBGene00019138 locus=bath-21 status=Partially_confirmed uniprot=Q9N5Q1 insdc=CCD61288.1
Y49F6C.5	many2zero	NA	wormpep=CE22269 gene=WBGene00021727 locus=bath-23 status=Partially_confirmed uniprot=Q9TYJ2 insdc=CCD69500.1
F29C12.5	many2zero	NA	wormpep=CE19823 gene=WBGene00009247 locus=bath-45 status=Partially_confirmed uniprot=Q9XV51 insdc=CAB04217.1 product="BTB and MATH domain-containing protein 45"
B0047.4	many2zero	NA	wormpep=CE07676 gene=WBGene00015015 locus=math-1 status=Partially_confirmed uniprot=O16567 insdc=CCD61270.1
Y49F6C.2	many2zero	NA	wormpep=CE22266 gene=WBGene00021724 status=Confirmed uniprot=Q9TYI9 insdc=CCD69497.1
F45D11.5	many2zero	NA	wormpep=CE35934 gene=WBGene00018452 status=Partially_confirmed uniprot=Q8MYD5 insdc=CCD66364.1
B0047.1b	many2zero	NA	wormpep=CE39083 gene=WBGene00015012 locus=bath-20 status=Partially_confirmed uniprot=Q3V5H9 insdc=CCD61267.1
F12E12.4	many2zero	NA	wormpep=CE26807 gene=WBGene00017405 locus=bath-31 status=Confirmed uniprot=Q9BLC3 insdc=CCD67482.1
T23D8.5	many2many	PPA33906,PPA34185,PPA36976	wormpep=CE03252 gene=WBGene00001941 locus=his-67 status=Confirmed uniprot=P62784 insdc=CAB03396.1 product="Histone H4"
ZK131.8	many2many	PPA33906,PPA34185,PPA36976	wormpep=CE03252 gene=WBGene00001888 locus=his-14 status=Predicted uniprot=P62784 insdc=CAB05839.1 product="Histone H4"
C50F4.7	many2many	PPA33906,PPA34185,PPA36976	wormpep=CE03252 gene=WBGene00001911 locus=his-37 status=Confirmed uniprot=P62784 insdc=CAA94742.1 product="Histone H4"
K06C4.2	many2many	PPA33906,PPA34185,PPA36976	wormpep=CE03252 gene=WBGene00001902 locus=his-28 status=Predicted uniprot=P62784 insdc=CCD72360.1 product="Histone H4"
T10C6.14	many2many	PPA33906,PPA34185,PPA36976	wormpep=CE03252 gene=WBGene00001875 locus=his-1 status=Confirmed uniprot=P62784 insdc=CAB07657.1 product="Histone H4"
F22B3.1	many2many	PPA33906,PPA34185,PPA36976	wormpep=CE03252 gene=WBGene00001938 locus=his-64 status=Confirmed uniprot=P62784 insdc=CAA92734.1 product="Histone H4"
K03A1.6	many2many	PPA33906,PPA34185,PPA36976	wormpep=CE03252 gene=WBGene00001912 locus=his-38 status=Confirmed uniprot=P62784 insdc=CCD72542.1 product="Histone H4"
ZK131.4	many2many	PPA33906,PPA34185,PPA36976	wormpep=CE03252 gene=WBGene00001884 locus=his-10 status=Predicted uniprot=P62784 insdc=CAB05837.1 product="Histone H4"
K06C4.10	many2many	PPA33906,PPA34185,PPA36976	wormpep=CE03252 gene=WBGene00001892 locus=his-18 status=Confirmed uniprot=P62784 insdc=CCD72370.1 product="Histone H4"
F54E12.3	many2many	PPA33906,PPA34185,PPA36976	wormpep=CE03252 gene=WBGene00001930 locus=his-56 status=Predicted uniprot=P62784 insdc=CAB05210.1 product="Histone H4"
F45F2.3	many2many	PPA33906,PPA34185,PPA36976	wormpep=CE03252 gene=WBGene00001879 locus=his-5 status=Confirmed uniprot=P62784 insdc=CCD70020.1 product="Histone H4"
F55G1.11	many2many	PPA33906,PPA34185,PPA36976	wormpep=CE03252 gene=WBGene00001934 locus=his-60 status=Confirmed uniprot=P62784 insdc=CCD69398.1 product="Histone H4"
F07B7.9	many2many	PPA33906,PPA34185,PPA36976	wormpep=CE03252 gene=WBGene00001924 locus=his-50 status=Predicted uniprot=P62784 insdc=CCD68871.1 product="Histone H4"
F17E9.12	many2many	PPA33906,PPA34185,PPA36976	wormpep=CE03252 gene=WBGene00001905 locus=his-31 status=Confirmed uniprot=P62784 insdc=CCD68533.1 product="Histone H4"
B0035.9	many2many	PPA33906,PPA34185,PPA36976	wormpep=CE03252 gene=WBGene00001920 locus=his-46 status=Predicted uniprot=P62784 insdc=CAA97407.1 product="Histone H4"
ZK131.1	many2many	PPA33906,PPA34185,PPA36976	wormpep=CE03252 gene=WBGene00001900 locus=his-26 status=Predicted uniprot=P62784 insdc=CAB05835.4 product="Histone H4"
Y39A1C.1	one2many	PPA06269,PPA01851,PPA01850,PPA40768,PPA29120,PPA42986,PPA34329,PPA42765,PPA15568,PPA26887,PPA28784,PPA42431,PPA42012,PPA29113,PPA31363,PPA42013,PPA38100,PPA34118	wormpep=CE19146 gene=WBGene00012662 status=Confirmed uniprot=Q9XXE7 insdc=CAA19507.1
C06E4.6	many2zero	NA	wormpep=CE03954 gene=WBGene00015535 status=Partially_confirmed uniprot=Q17724 insdc=CCD63341.1
W03F9.9	many2zero	NA	wormpep=CE14538 gene=WBGene00021003 status=Partially_confirmed uniprot=O16995 insdc=CCD74281.1
F28H7.2	many2zero	NA	wormpep=CE05752 gene=WBGene00009236 status=Partially_confirmed uniprot=Q19890 insdc=CAA96635.1
D1054.8	many2zero	NA	wormpep=CE05526 gene=WBGene00008375 status=Confirmed uniprot=Q18946 insdc=CAA98438.1
F02C12.2	many2zero	NA	wormpep=CE03132 gene=WBGene00008516 status=Partially_confirmed uniprot=Q19108 insdc=CAA91019.1
C06E4.3	many2zero	NA	wormpep=CE03951 gene=WBGene00015532 status=Confirmed uniprot=Q17726 insdc=CCD63338.1
R08H2.1	many2zero	NA	wormpep=CE12594 gene=WBGene00000986 locus=dhs-23 status=Confirmed uniprot=O45709 insdc=CAB04628.1
R05D8.7	many2zero	NA	wormpep=CE21095 gene=WBGene00019885 status=Confirmed uniprot=Q9N5G4 insdc=CCD65482.1
F25D1.5	many2zero	NA	wormpep=CE05726 gene=WBGene00009110 status=Confirmed uniprot=Q19774 insdc=CAA98264.1
R05D8.8	many2zero	NA	wormpep=CE23899 gene=WBGene00000977 locus=dhs-14 status=Confirmed uniprot=Q9N5G3 insdc=CCD65483.1
F12E12.11	many2zero	NA	wormpep=CE41633 gene=WBGene00044811 status=Confirmed uniprot=Q1EPL7 insdc=CCD67489.1
R05D8.9	many2zero	NA	wormpep=CE21093 gene=WBGene00019886 status=Partially_confirmed uniprot=Q9N5G2 insdc=CCD65484.1
T01G6.10	many2zero	NA	wormpep=CE35607 gene=WBGene00020154 status=Partially_confirmed uniprot=O16971 insdc=CCD73125.1
C01G12.5	many2zero	NA	wormpep=CE15574 gene=WBGene00007245 status=Partially_confirmed uniprot=O45236 insdc=CAB03815.1
F26D2.15	many2zero	NA	wormpep=CE20725 gene=WBGene00009153 status=Partially_confirmed uniprot=G5ECL7 insdc=CAB04187.1
T01G6.1	many2zero	NA	wormpep=CE12990 gene=WBGene00020151 status=Partially_confirmed uniprot=O16969 insdc=CCD73116.1
R05D8.10	many2zero	NA	wormpep=CE21092 gene=WBGene00000978 locus=dhs-15 status=Partially_confirmed uniprot=Q9N5G1 insdc=CCD65485.1
C06B8.3	many2zero	NA	wormpep=CE42346 gene=WBGene00007369 status=Predicted uniprot=O17574 insdc=CAB03851.2
F12E12.12	many2zero	NA	wormpep=CE42936 gene=WBGene00086558 status=Partially_confirmed uniprot=B4DCT0 insdc=CCD67490.1
F01D5.9	one2many	PPA07006,PPA40644,PPA04147,PPA41273,PPA05070,PPA35795,PPA36192,PPA30421,PPA14078,ppa_stranded_DN30579_c0_g2_i9,PPA02189,PPA04148,PPA34131,PPA17494,PPA12297,PPA42400,PPA10440	wormpep=CE35449 gene=WBGene00008499 locus=cyp-37A1 status=Confirmed uniprot=Q9XVA6 insdc=CAB04044.2 product="Cytochrome P450 family"
CC8.2b	one2many	PPA38047,PPA34038,PPA04136,PPA35155,PPA35900,PPA34373,PPA40099,PPA44213,PPA41097,PPA41430,PPA34615,PPA08404,PPA42496,PPA38702,PPA38334,PPA36385,PPA32444	wormpep=CE20615 gene=WBGene00016987 status=Confirmed uniprot=Q966L7 insdc=CCD68224.1 product="Protein phosphatase 1 regulatory subunit"
C03G5.11	many2zero	NA	wormpep=CE38676 gene=WBGene00044339 locus=nspc-4 status=Confirmed uniprot=Q4TTA4 insdc=CCD62799.1
C03G5.13	many2zero	NA	wormpep=CE38677 gene=WBGene00044357 locus=nspc-6 status=Predicted uniprot=G5EDF2 insdc=CCD62801.1
C03G5.9	many2zero	NA	wormpep=CE38677 gene=WBGene00044337 locus=nspc-2 status=Predicted uniprot=G5EDF2 insdc=CCD62797.1
C03G5.12	many2zero	NA	wormpep=CE38677 gene=WBGene00044340 locus=nspc-5 status=Predicted uniprot=G5EDF2 insdc=CCD62800.1
C03G5.2	many2zero	NA	wormpep=CE30124 gene=WBGene00015392 locus=nspc-7 status=Confirmed uniprot=Q8WQG6 insdc=CCD62794.1
C03G5.10	many2zero	NA	wormpep=CE38675 gene=WBGene00044338 locus=nspc-3 status=Predicted uniprot=Q4TTA5 insdc=CCD62798.1
F42F12.6	many2zero	NA	wormpep=CE31939 gene=WBGene00009637 locus=nspc-13 status=Confirmed uniprot=G5EF55 insdc=CAA92172.2
F42F12.7	many2zero	NA	wormpep=CE31939 gene=WBGene00009638 locus=nspc-14 status=Confirmed uniprot=G5EF55 insdc=CAA92171.2
C03G5.8	many2zero	NA	wormpep=CE37182 gene=WBGene00023477 locus=nspc-1 status=Confirmed uniprot=Q65ZI6 insdc=CCD62796.1
F42F12.1	many2zero	NA	wormpep=CE31938 gene=WBGene00009634 locus=nspc-9 status=Confirmed uniprot=Q20345 insdc=CAA92174.2
F42F12.9	many2zero	NA	wormpep=CE31941 gene=WBGene00009640 locus=nspc-10 status=Confirmed uniprot=Q8I4J0 insdc=CAD54145.1
F42F12.8	many2zero	NA	wormpep=CE31940 gene=WBGene00009639 locus=nspc-15 status=Confirmed uniprot=G5EC48 insdc=CAD54144.1
F42F12.10	many2zero	NA	wormpep=CE31940 gene=WBGene00023493 locus=nspc-12 status=Confirmed uniprot=G5EC48 insdc=CAH60761.1
D1025.7	many2zero	NA	wormpep=CE31459 gene=WBGene00008358 locus=nspc-18 status=Confirmed uniprot=Q8MQ91 insdc=CAD44104.1
D1025.4	many2zero	NA	wormpep=CE17612 gene=WBGene00008356 locus=nspc-20 status=Confirmed uniprot=G5ECP8 insdc=CAB05471.1
D1025.6	many2zero	NA	wormpep=CE17612 gene=WBGene00008357 locus=nspc-16 status=Confirmed uniprot=G5ECP8 insdc=CAC42279.1
D1025.9	many2zero	NA	wormpep=CE34779 gene=WBGene00008360 locus=nspc-19 status=Confirmed uniprot=G5ECN6 insdc=CAE17765.1
D1025.8	many2zero	NA	wormpep=CE34779 gene=WBGene00008359 locus=nspc-17 status=Confirmed uniprot=G5ECN6 insdc=CAE17764.1
ZK899.4	many2many	ppa_stranded_DN21809_c0_g1_i1,ppa_stranded_DN27959_c3_g1_i1,UMM-S421-0.7-mRNA-1_frag,PPA00215,PPA10572,PPA01431,PPA06585,PPA41332	wormpep=CE37468 gene=WBGene00006534 locus=tba-8 status=Confirmed uniprot=P52274 insdc=CAA85497.2 product="Tubulin alpha-8 chain"
F32H2.9	many2many	ppa_stranded_DN21809_c0_g1_i1,ppa_stranded_DN27959_c3_g1_i1,UMM-S421-0.7-mRNA-1_frag,PPA00215,PPA10572,PPA01431,PPA06585,PPA41332	wormpep=CE34484 gene=WBGene00006532 locus=tba-6 status=Confirmed uniprot=P91873 insdc=CAB04246.2 product="Tubulin alpha chain"
T28D6.2	many2many	ppa_stranded_DN21809_c0_g1_i1,ppa_stranded_DN27959_c3_g1_i1,UMM-S421-0.7-mRNA-1_frag,PPA00215,PPA10572,PPA01431,PPA06585,PPA41332	wormpep=CE16521 gene=WBGene00006533 locus=tba-7 status=Confirmed uniprot=O18154 insdc=CAB03447.1 product="Tubulin alpha chain"
F16D3.1	many2many	ppa_stranded_DN21809_c0_g1_i1,ppa_stranded_DN27959_c3_g1_i1,UMM-S421-0.7-mRNA-1_frag,PPA00215,PPA10572,PPA01431,PPA06585,PPA41332	wormpep=CE09434 gene=WBGene00006531 locus=tba-5 status=Partially_confirmed uniprot=Q19490 insdc=CAB01495.1 product="Tubulin alpha chain"
F40F4.5	many2many	ppa_stranded_DN21809_c0_g1_i1,ppa_stranded_DN27959_c3_g1_i1,UMM-S421-0.7-mRNA-1_frag,PPA00215,PPA10572,PPA01431,PPA06585,PPA41332	wormpep=CE30131 gene=WBGene00006535 locus=tba-9 status=Partially_confirmed uniprot=Q20221 insdc=CCD70145.1 product="Tubulin alpha chain"
F26E4.8b	many2many	ppa_stranded_DN21809_c0_g1_i1,ppa_stranded_DN27959_c3_g1_i1,UMM-S421-0.7-mRNA-1_frag,PPA00215,PPA10572,PPA01431,PPA06585,PPA41332	wormpep=CE46730 gene=WBGene00006528 locus=tba-1 status=Partially_confirmed uniprot=H2L2E8 insdc=CCE71275.1 product="Tubulin alpha chain"
F44F4.11	many2many	ppa_stranded_DN21809_c0_g1_i1,ppa_stranded_DN27959_c3_g1_i1,UMM-S421-0.7-mRNA-1_frag,PPA00215,PPA10572,PPA01431,PPA06585,PPA41332	wormpep=CE18680 gene=WBGene00006530 locus=tba-4 status=Confirmed uniprot=G5EDD4 insdc=CAA85463.1 product="Tubulin alpha chain"
C47B2.3	many2many	ppa_stranded_DN21809_c0_g1_i1,ppa_stranded_DN27959_c3_g1_i1,UMM-S421-0.7-mRNA-1_frag,PPA00215,PPA10572,PPA01431,PPA06585,PPA41332	wormpep=CE17563 gene=WBGene00006529 locus=tba-2 status=Confirmed uniprot=P34690 insdc=CAB16856.1 product="Tubulin alpha-2 chain"
C44B11.3	many2many	ppa_stranded_DN21809_c0_g1_i1,ppa_stranded_DN27959_c3_g1_i1,UMM-S421-0.7-mRNA-1_frag,PPA00215,PPA10572,PPA01431,PPA06585,PPA41332	wormpep=CE24843 gene=WBGene00003175 locus=mec-12 status=Confirmed uniprot=P91910 insdc=CCD67209.1 product="Detyrosinated tubulin alpha-3 chain"
F37B1.3	many2zero	NA	wormpep=CE09990 gene=WBGene00001762 locus=gst-14 status=Confirmed uniprot=Q93696 insdc=CAB02289.1
F37B1.5	many2zero	NA	wormpep=CE09992 gene=WBGene00001764 locus=gst-16 status=Confirmed uniprot=Q93698 insdc=CAB02291.1
F37B1.2	many2zero	NA	wormpep=CE09989 gene=WBGene00001760 locus=gst-12 status=Confirmed uniprot=Q93695 insdc=CAB02288.1
F37B1.8	many2zero	NA	wormpep=CE09995 gene=WBGene00001767 locus=gst-19 status=Partially_confirmed uniprot=Q93701 insdc=CAB02294.1
Y53F4B.33	many2zero	NA	wormpep=CE22420 gene=WBGene00001787 locus=gst-39 status=Confirmed uniprot=Q9NAB0 insdc=CAB61107.1
Y53F4B.35	many2zero	NA	wormpep=CE22421 gene=WBGene00001779 locus=gst-31 status=Partially_confirmed uniprot=Q9NAA9 insdc=CAB61109.1
Y53F4B.37	many2zero	NA	wormpep=CE32271 gene=WBGene00001780 locus=gst-32 status=Partially_confirmed uniprot=Q9NA96 insdc=CAB97240.2
Y53F4B.32	many2zero	NA	wormpep=CE22419 gene=WBGene00001777 locus=gst-29 status=Confirmed uniprot=Q9NAB1 insdc=CAB61106.1
Y53F4B.31	many2zero	NA	wormpep=CE22418 gene=WBGene00001776 locus=gst-28 status=Confirmed uniprot=Q9NAB2 insdc=CAB61105.1
Y53F4B.29	many2zero	NA	wormpep=CE22416 gene=WBGene00001774 locus=gst-26 status=Confirmed uniprot=Q9NAB4 insdc=CAB61103.1
Y32G9A.1	many2zero	NA	wormpep=CE21504 gene=WBGene00001785 locus=gst-37 status=Partially_confirmed uniprot=Q9BPM4 insdc=CCD74297.1
Y53F4B.30	many2zero	NA	wormpep=CE22417 gene=WBGene00001775 locus=gst-27 status=Confirmed uniprot=Q9NAB3 insdc=CAB61104.1
F37B1.1	many2zero	NA	wormpep=CE17789 gene=WBGene00001772 locus=gst-24 status=Confirmed uniprot=Q93694 insdc=CAB02295.1
F37B1.7	many2zero	NA	wormpep=CE09994 gene=WBGene00001766 locus=gst-18 status=Partially_confirmed uniprot=Q93700 insdc=CAB02293.1
F37B1.6	many2zero	NA	wormpep=CE51395 gene=WBGene00001765 locus=gst-17 status=Partially_confirmed uniprot=Q93699 insdc=CAB02292.2
F37B1.4	many2zero	NA	wormpep=CE09991 gene=WBGene00001763 locus=gst-15 status=Confirmed uniprot=Q93697 insdc=CAB02290.1
K08F4.7	many2zero	NA	wormpep=CE06155 gene=WBGene00001752 locus=gst-4 status=Confirmed uniprot=Q21355 insdc=CAA93086.1 product="Glutathione S-transferase 4"
D1054.12	many2zero	NA	wormpep=CE34478 gene=WBGene00005399 locus=srh-184 status=Partially_confirmed uniprot=Q18952 insdc=CAA98445.2 product="7TM GPCR, serpentine receptor class h (Srh)"
ZK228.8	many2zero	NA	wormpep=CE16717 gene=WBGene00005393 locus=srh-178 status=Partially_confirmed uniprot=G5EBQ4 insdc=CAB04999.1 product="7TM GPCR, serpentine receptor class h (Srh)"
Y60A3A.3	many2zero	NA	wormpep=CE24527 gene=WBGene00005398 locus=srh-183 status=Predicted uniprot=Q9U200 insdc=CAB60391.1 product="7TM GPCR, serpentine receptor class h (Srh)"
ZK228.5	many2zero	NA	wormpep=CE36072 gene=WBGene00005397 locus=srh-182 status=Partially_confirmed uniprot=O46006 insdc=CAB04992.2 product="7TM GPCR, serpentine receptor class h (Srh)"
F58E10.6	many2zero	NA	wormpep=CE38078 gene=WBGene00010261 locus=srh-308 status=Partially_confirmed uniprot=G5EEZ7 insdc=CAB04512.2 product="7TM GPCR, serpentine receptor class h (Srh)"
Y60A3A.6	many2zero	NA	wormpep=CE36046 gene=WBGene00005388 locus=srh-172 status=Predicted uniprot=Q9U1Z7 insdc=CAB60394.2 product="7TM GPCR, serpentine receptor class h (Srh)"
ZK228.6	many2zero	NA	wormpep=CE16715 gene=WBGene00005396 locus=srh-181 status=Partially_confirmed uniprot=O46011 insdc=CAB04997.1 product="7TM GPCR, serpentine receptor class h (Srh)"
F57G8.1	many2zero	NA	wormpep=CE18775 gene=WBGene00005395 locus=srh-180 status=Partially_confirmed uniprot=Q9XU91 insdc=CAB05532.1 product="7TM GPCR, serpentine receptor class h (Srh)"
ZK228.7	many2zero	NA	wormpep=CE16716 gene=WBGene00005394 locus=srh-179 status=Partially_confirmed uniprot=O46012 insdc=CAB04998.1 product="7TM GPCR, serpentine receptor class h (Srh)"
F57G8.3a	many2zero	NA	wormpep=CE34191 gene=WBGene00005383 locus=srh-167 status=Partially_confirmed uniprot=Q9XU90 insdc=CAB05533.2 product="7TM GPCR, serpentine receptor class h (Srh)"
C49G7.2	many2zero	NA	wormpep=CE08860 gene=WBGene00005385 locus=srh-169 status=Partially_confirmed uniprot=O16227 insdc=CCD67686.1 product="7TM GPCR, serpentine receptor class h (Srh)"
Y60A3A.5	many2zero	NA	wormpep=CE24529 gene=WBGene00005387 locus=srh-171 status=Partially_confirmed uniprot=Q9U1Z9 insdc=CAB60392.1 product="7TM GPCR, serpentine receptor class h (Srh)"
F40D4.1	many2zero	NA	wormpep=CE19835 gene=WBGene00005390 locus=srh-174 status=Partially_confirmed uniprot=Q9XV29 insdc=CAB04365.1 product="7TM GPCR, serpentine receptor class h (Srh)"
K02E2.3	many2zero	NA	wormpep=CE21015 gene=WBGene00005392 locus=srh-177 status=Predicted uniprot=Q9U3C5 insdc=CAB04548.2 product="7TM GPCR, serpentine receptor class h (Srh)"
Y60A3A.4a	many2zero	NA	wormpep=CE36045 gene=WBGene00005389 locus=srh-173 status=Partially_confirmed uniprot=Q9U1Z8 insdc=CAB60393.2 product="7TM GPCR, serpentine receptor class h (Srh)"
R08H2.3	many2zero	NA	wormpep=CE33156 gene=WBGene00005386 locus=srh-170 status=Predicted uniprot=O17986 insdc=CAB04629.2 product="7TM GPCR, serpentine receptor class h (Srh)"
Y38H6C.12	many2zero	NA	wormpep=CE19106 gene=WBGene00005382 locus=srh-166 status=Partially_confirmed uniprot=Q9XX38 insdc=CAA21001.1 product="7TM GPCR, serpentine receptor class h (Srh)"
C24G6.2a	one2many	PPA43416,PPA40878,PPA31479,PPA01109,PPA03243,PPA36382,PPA33129,PPA33774,PPA37365,PPA29746,PPA27097,PPA15443,PPA26719,PPA01180,PPA18201,PPA01181	wormpep=CE17457 gene=WBGene00016059 locus=hir-1 status=Confirmed uniprot=O76385 insdc=CCD65129.1
Y73B6BL.37	many2many	PPA05438,PPA41030,PPA37937,PPA39097,PPA11905,PPA26594,PPA07989,PPA03249,PPA44233,PPA41254,PPA18463,ppa_stranded_DN28561_c0_g1_i1,PPA30340	wormpep=CE39074 gene=WBGene00022256 status=Partially_confirmed uniprot=Q8MXQ8 insdc=CCD74184.1
Y65B4BR.1	many2many	PPA05438,PPA41030,PPA37937,PPA39097,PPA11905,PPA26594,PPA07989,PPA03249,PPA44233,PPA41254,PPA18463,ppa_stranded_DN28561_c0_g1_i1,PPA30340	wormpep=CE25539 gene=WBGene00022040 status=Confirmed uniprot=Q9N2Z4 insdc=CCD71928.1
W02B12.1	many2many	PPA05438,PPA41030,PPA37937,PPA39097,PPA11905,PPA26594,PPA07989,PPA03249,PPA44233,PPA41254,PPA18463,ppa_stranded_DN28561_c0_g1_i1,PPA30340	wormpep=CE03761 gene=WBGene00012201 status=Confirmed uniprot=Q23119 insdc=CAA91393.2
F25H5.4a	one2many	PPA17052,PPA42491,PPA14085,ppa_stranded_DN26808_c0_g1_i6,PPA42492,PPA44743,PPA44041,PPA03384,PPA34223,PPA41242,PPA44042,PPA33664,PPA25390,PPA24877,PPA33952	wormpep=CE15900 gene=WBGene00001167 locus=eef-2 status=Confirmed uniprot=P29691 insdc=CAB02985.1 product="Elongation factor 2"
C37H5.8	many2many	PPA38744,PPA44972,PPA34564,PPA17100,Contig22-snapTAU.159,isopolya.1471.1,PPA05202,PPA34314,PPA05104	wormpep=CE08631 gene=WBGene00002010 locus=hsp-6 status=Confirmed uniprot=P11141 insdc=CCD66987.1 product="Heat shock 70 kDa protein F, mitochondrial"
F43E2.8a	many2many	PPA38744,PPA44972,PPA34564,PPA17100,Contig22-snapTAU.159,isopolya.1471.1,PPA05202,PPA34314,PPA05104	wormpep=CE07244 gene=WBGene00002008 locus=hsp-4 status=Confirmed uniprot=P20163 insdc=CCD63548.1 product="Endoplasmic reticulum chaperone BiP homolog"
C15H9.6a	many2many	PPA38744,PPA44972,PPA34564,PPA17100,Contig22-snapTAU.159,isopolya.1471.1,PPA05202,PPA34314,PPA05104	wormpep=CE08177 gene=WBGene00002007 locus=hsp-3 status=Confirmed uniprot=P27420 insdc=CCD64632.1 product="Heat shock 70 kDa protein C"
F26D10.3	many2many	PPA38744,PPA44972,PPA34564,PPA17100,Contig22-snapTAU.159,isopolya.1471.1,PPA05202,PPA34314,PPA05104	wormpep=CE09682 gene=WBGene00002005 locus=hsp-1 status=Confirmed uniprot=P09446 insdc=CAB02319.1 product="Heat shock 70 kDa protein A"
C12C8.1	many2many	PPA38744,PPA44972,PPA34564,PPA17100,Contig22-snapTAU.159,isopolya.1471.1,PPA05202,PPA34314,PPA05104	wormpep=CE08110 gene=WBGene00002026 locus=hsp-70 status=Confirmed uniprot=O45246 insdc=CAB03871.1
F44E5.5	many2many	PPA38744,PPA44972,PPA34564,PPA17100,Contig22-snapTAU.159,isopolya.1471.1,PPA05202,PPA34314,PPA05104	wormpep=CE18679 gene=WBGene00009692 status=Confirmed uniprot=G5ECU5 insdc=CAB05508.1
F44E5.4	many2many	PPA38744,PPA44972,PPA34564,PPA17100,Contig22-snapTAU.159,isopolya.1471.1,PPA05202,PPA34314,PPA05104	wormpep=CE18679 gene=WBGene00009691 status=Confirmed uniprot=G5ECU5 insdc=CAB05507.1
F23C8.7	many2many	PPA10322,ppa_stranded_DN28490_c0_g1_i4,isopolya.7593.1,PPA35697,PPA22059,PPA39803,PPA38336,PPA00389,PPA02482,UMM-S50-33.7-mRNA-1_frag	wormpep=CE20716 gene=WBGene00017736 status=Confirmed uniprot=Q9TXI2 insdc=CCD69891.1 product="Tyrosine-protein kinase"
T06C10.6	many2many	PPA10322,ppa_stranded_DN28490_c0_g1_i4,isopolya.7593.1,PPA35697,PPA22059,PPA39803,PPA38336,PPA00389,PPA02482,UMM-S50-33.7-mRNA-1_frag	wormpep=CE04904 gene=WBGene00002208 locus=kin-26 status=Confirmed uniprot=Q22245 insdc=CCD63312.1 product="Tyrosine-protein kinase"
C25A8.5	many2many	PPA10322,ppa_stranded_DN28490_c0_g1_i4,isopolya.7593.1,PPA35697,PPA22059,PPA39803,PPA38336,PPA00389,PPA02482,UMM-S50-33.7-mRNA-1_frag	wormpep=CE08385 gene=WBGene00016085 status=Partially_confirmed uniprot=Q18142 insdc=CCD63430.1 product="Tyrosine-protein kinase"
T13H10.1	many2many	PPA10322,ppa_stranded_DN28490_c0_g1_i4,isopolya.7593.1,PPA35697,PPA22059,PPA39803,PPA38336,PPA00389,PPA02482,UMM-S50-33.7-mRNA-1_frag	wormpep=CE06444 gene=WBGene00002193 locus=kin-5 status=Confirmed uniprot=G5EC46 insdc=CAA93289.1 product="Tyrosine-protein kinase"
C35E7.10a	many2many	PPA10322,ppa_stranded_DN28490_c0_g1_i4,isopolya.7593.1,PPA35697,PPA22059,PPA39803,PPA38336,PPA00389,PPA02482,UMM-S50-33.7-mRNA-1_frag	wormpep=CE17523 gene=WBGene00016462 status=Confirmed uniprot=H2KZ80 insdc=CCD66816.1 product="Tyrosine-protein kinase"
C55C3.4	many2many	PPA10322,ppa_stranded_DN28490_c0_g1_i4,isopolya.7593.1,PPA35697,PPA22059,PPA39803,PPA38336,PPA00389,PPA02482,UMM-S50-33.7-mRNA-1_frag	wormpep=CE06991 gene=WBGene00016954 status=Confirmed uniprot=Q18865 insdc=CCD68147.1 product="Tyrosine-protein kinase"
C16C4.10	many2zero	NA	wormpep=CE08206 gene=WBGene00015834 locus=math-5 status=Predicted uniprot=O16558 insdc=CCD64672.1
C16C4.5	many2zero	NA	wormpep=CE39474 gene=WBGene00015829 locus=math-15 status=Confirmed uniprot=O16551 insdc=CCD64669.1
C16C4.11	many2zero	NA	wormpep=CE08207 gene=WBGene00015835 locus=math-6 status=Partially_confirmed uniprot=O16559 insdc=CCD64673.1
T08E11.2	many2zero	NA	wormpep=CE19569 gene=WBGene00020358 locus=math-39 status=Confirmed uniprot=O76642 insdc=CCD63721.1
Y16E11A.1	many2zero	NA	wormpep=CE33476 gene=WBGene00021193 locus=math-44 status=Partially_confirmed uniprot=Q9N487 insdc=CCD67125.1
T08E11.3	many2zero	NA	wormpep=CE46633 gene=WBGene00020359 locus=math-40 status=Confirmed uniprot=O76641 insdc=CCD63722.2
T08E11.4	many2zero	NA	wormpep=CE30168 gene=WBGene00020360 locus=math-41 status=Confirmed uniprot=O76640 insdc=CCD63723.1
C16C4.8	many2zero	NA	wormpep=CE45940 gene=WBGene00015832 locus=math-16 status=Partially_confirmed uniprot=O16556 insdc=CCD64680.1
C16C4.3	many2zero	NA	wormpep=CE39473 gene=WBGene00015827 locus=math-13 status=Predicted uniprot=O16555 insdc=CCD64668.1
ZK250.14	many2zero	NA	wormpep=CE48919 gene=WBGene00235354 status=Partially_confirmed uniprot=U4PC47 insdc=CDH93438.1
C16C4.15	many2zero	NA	wormpep=CE08211 gene=WBGene00015839 locus=math-10 status=Partially_confirmed uniprot=O16553 insdc=CCD64677.1
ZK250.6	many2zero	NA	wormpep=CE48600 gene=WBGene00022689 locus=math-48 status=Partially_confirmed uniprot=O17301 insdc=CCD71602.2
C16C4.12	many2zero	NA	wormpep=CE08208 gene=WBGene00015836 locus=math-7 status=Predicted uniprot=O16560 insdc=CCD64674.1
C16C4.4b	many2zero	NA	wormpep=CE34692 gene=WBGene00015828 locus=math-14 status=Confirmed uniprot=F3NWW3 insdc=CCD64665.1
C16C4.9a	many2zero	NA	wormpep=CE08205 gene=WBGene00015833 locus=math-17 status=Partially_confirmed uniprot=O16557 insdc=CCD64671.1
Y102A11A.2a	many2zero	NA	wormpep=CE29093 gene=WBGene00022412 status=Confirmed uniprot=Q95XK1 insdc=CCD71587.1
C09G5.5	many2zero	NA	wormpep=CE01485 gene=WBGene00000656 locus=col-80 status=Confirmed uniprot=Q09456 insdc=CAA86758.1 product="Putative cuticle collagen 80"
C15A11.6	many2zero	NA	wormpep=CE08174 gene=WBGene00000638 locus=col-62 status=Confirmed uniprot=Q93207 insdc=CAB01958.1
C15A11.5	many2zero	NA	wormpep=CE08173 gene=WBGene00000596 locus=col-7 status=Confirmed uniprot=P18832 insdc=CAB01961.1 product="Cuticle collagen 7"
C09G5.4	many2zero	NA	wormpep=CE01484 gene=WBGene00000616 locus=col-39 status=Confirmed uniprot=Q09455 insdc=CAA86757.1 product="Cuticle collagen 39"
F57B7.3	many2zero	NA	wormpep=CE05991 gene=WBGene00000729 locus=col-156 status=Confirmed uniprot=Q20927 insdc=CAA98490.1
T15B7.3	many2zero	NA	wormpep=CE13652 gene=WBGene00000716 locus=col-143 status=Confirmed uniprot=O17038 insdc=CCD68157.1
T15B7.5	many2zero	NA	wormpep=CE13656 gene=WBGene00000714 locus=col-141 status=Confirmed uniprot=O17035 insdc=CCD68159.1
C50B6.4	many2zero	NA	wormpep=CE08873 gene=WBGene00000734 locus=col-161 status=Confirmed uniprot=O17686 insdc=CAB02849.1
T15B7.4	many2zero	NA	wormpep=CE13654 gene=WBGene00000715 locus=col-142 status=Confirmed uniprot=O17036 insdc=CCD68158.1
Y2H9A.3	many2zero	NA	wormpep=CE21291 gene=WBGene00000735 locus=col-162 status=Partially_confirmed uniprot=Q9U2P5 insdc=CAA16275.1
T06E4.4	many2zero	NA	wormpep=CE06370 gene=WBGene00000720 locus=col-147 status=Confirmed uniprot=Q22256 insdc=CAA94788.1
T06E4.6	many2zero	NA	wormpep=CE06372 gene=WBGene00000719 locus=col-146 status=Confirmed uniprot=Q22260 insdc=CAA94792.1
F08G5.4	many2zero	NA	wormpep=CE05574 gene=WBGene00000704 locus=col-130 status=Confirmed uniprot=Q19218 insdc=CAA94581.1
F09G8.6	many2zero	NA	wormpep=CE00141 gene=WBGene00000666 locus=col-91 status=Confirmed uniprot=P34391 insdc=CCD62645.1 product="Putative cuticle collagen 91"
F56B3.1	many2zero	NA	wormpep=CE17882 gene=WBGene00000677 locus=col-103 status=Confirmed uniprot=O45114 insdc=CCD71939.1
M18.1a	many2zero	NA	wormpep=CE06193 gene=WBGene00000703 locus=col-129 status=Confirmed uniprot=Q21556 insdc=CAA92826.1
F21F8.4	many2many	PPA05842,PPA15541,PPA03659,PPA41076,PPA04426,PPA03629,PPA42988,PPA41956,UMM-S2844-3.9-mRNA-1_frag,ppa_stranded_DN30966_c0_g3_i1,ppa_stranded_DN18367_c1_g1_i1	wormpep=CE09540 gene=WBGene00017678 locus=asp-12 status=Confirmed uniprot=O01531 insdc=CCD64748.1 product="Aspartic protease 12"
F21F8.3	many2many	PPA05842,PPA15541,PPA03659,PPA41076,PPA04426,PPA03629,PPA42988,PPA41956,UMM-S2844-3.9-mRNA-1_frag,ppa_stranded_DN30966_c0_g3_i1,ppa_stranded_DN18367_c1_g1_i1	wormpep=CE09539 gene=WBGene00000218 locus=asp-5 status=Confirmed uniprot=O01532 insdc=CCD64747.1 product="Aspartic protease 5"
F21F8.7	many2many	PPA05842,PPA15541,PPA03659,PPA41076,PPA04426,PPA03629,PPA42988,PPA41956,UMM-S2844-3.9-mRNA-1_frag,ppa_stranded_DN30966_c0_g3_i1,ppa_stranded_DN18367_c1_g1_i1	wormpep=CE09542 gene=WBGene00000219 locus=asp-6 status=Confirmed uniprot=O01530 insdc=CCD64751.1 product="Aspartic protease 6"
F28A12.4	many2many	PPA05842,PPA15541,PPA03659,PPA41076,PPA04426,PPA03629,PPA42988,PPA41956,UMM-S2844-3.9-mRNA-1_frag,ppa_stranded_DN30966_c0_g3_i1,ppa_stranded_DN18367_c1_g1_i1	wormpep=CE09738 gene=WBGene00017881 locus=asp-13 status=Confirmed uniprot=Q22972 insdc=CCD70115.1 product="Aspartic protease 13"
C26F1.2	one2many	PPA22158,ppa_stranded_DN2236_c0_g1_i1,PPA27000,PPA14079,PPA40877,PPA10165,PPA23122,PPA22157,ppa_stranded_DN24513_c0_g2_i2,ppa_stranded_DN13040_c0_g1_i1,ppa_stranded_DN31108_c0_g2_i2,PPA43766,UMM-S112-2.26-mRNA-1_frag	wormpep=CE39228 gene=WBGene00016147 locus=cyp-32A1 status=Confirmed uniprot=Q27472 insdc=CCD65767.1 product="Cytochrome P450 family"
K12F2.1	many2many	PPA20501,PPA27356,PPA42294,PPA28211,PPA28966,PPA28209,PPA05096,PPA11330	wormpep=CE34936 gene=WBGene00003515 locus=myo-3 status=Confirmed uniprot=P12844 insdc=CAB01576.2 product="Myosin-3"
F11C3.3	many2many	PPA20501,PPA27356,PPA42294,PPA28211,PPA28966,PPA28209,PPA05096,PPA11330	wormpep=CE09349 gene=WBGene00006789 locus=unc-54 status=Confirmed uniprot=P02566 insdc=CAB04089.1 product="Myosin-4"
F58G4.1	many2many	PPA20501,PPA27356,PPA42294,PPA28211,PPA28966,PPA28209,PPA05096,PPA11330	wormpep=CE07306 gene=WBGene00019064 locus=myo-5 status=Confirmed uniprot=Q21000 insdc=CCD64059.1
T18D3.4	many2many	PPA20501,PPA27356,PPA42294,PPA28211,PPA28966,PPA28209,PPA05096,PPA11330	wormpep=CE31619 gene=WBGene00003514 locus=myo-2 status=Confirmed uniprot=P12845 insdc=CAA92197.2 product="Myosin-2"
R06C7.10	many2many	PPA20501,PPA27356,PPA42294,PPA28211,PPA28966,PPA28209,PPA05096,PPA11330	wormpep=CE06253 gene=WBGene00002348 locus=myo-1 status=Confirmed uniprot=P02567 insdc=CAA95848.1 product="Myosin-1"
F45G2.2a	many2many	PPA20501,PPA27356,PPA42294,PPA28211,PPA28966,PPA28209,PPA05096,PPA11330	wormpep=CE28727 gene=WBGene00009730 locus=myo-6 status=Confirmed uniprot=O62244 insdc=CAB07611.2
F38A1.10	many2zero	NA	wormpep=CE10022 gene=WBGene00009523 locus=clec-165 status=Confirmed uniprot=A4F315 insdc=CCD63954.1
Y54G2A.33	many2zero	NA	wormpep=CE30052 gene=WBGene00021895 locus=clec-84 status=Confirmed uniprot=Q8WTL2 insdc=CCD83523.1
Y54G2A.7	many2zero	NA	wormpep=CE33890 gene=WBGene00043702 status=Confirmed uniprot=U4PB15 insdc=CDH92950.1
F59A7.1	many2zero	NA	wormpep=CE50964 gene=WBGene00019089 locus=clec-206 status=Confirmed uniprot=O16285 insdc=CCD72105.2
F38A1.1	many2zero	NA	wormpep=CE41536 gene=WBGene00009515 locus=clec-170 status=Confirmed uniprot=A4F318 insdc=CCD63962.1
F38A1.5	many2zero	NA	wormpep=CE48223 gene=WBGene00009518 locus=clec-166 status=Confirmed uniprot=A4F308 insdc=CCD63950.2
F38A1.4	many2zero	NA	wormpep=CE49040 gene=WBGene00009517 locus=clec-167 status=Partially_confirmed uniprot=A4F310 insdc=CCD63949.2
F38A1.14	many2zero	NA	wormpep=CE43684 gene=WBGene00009526 locus=clec-169 status=Confirmed uniprot=A4F316 insdc=CCD63958.1
F38A1.7	many2zero	NA	wormpep=CE46213 gene=WBGene00009520 locus=clec-168 status=Partially_confirmed uniprot=A4F311 insdc=CCD63959.1
F38A1.13	many2zero	NA	wormpep=CE10026 gene=WBGene00009525 status=Partially_confirmed uniprot=A4F317 insdc=CCD63956.1
Y55F3AM.21a	many2zero	NA	wormpep=CE47598 gene=WBGene00219399 status=Partially_confirmed uniprot=I2HAC4 insdc=CCH63831.1
Y54G2A.8a	many2zero	NA	wormpep=CE31655 gene=WBGene00021873 locus=clec-82 status=Confirmed uniprot=H2L0R0 insdc=CCD83494.1
T26C12.6	many2zero	NA	wormpep=CE38875 gene=WBGene00044469 locus=clec-173 status=Partially_confirmed uniprot=Q4R111 insdc=CCD74007.1
F38A1.6	many2zero	NA	wormpep=CE37370 gene=WBGene00009519 status=Partially_confirmed uniprot=A4F309 insdc=CCD63951.1
C54F6.3	many2zero	NA	wormpep=CE08975 gene=WBGene00016921 status=Confirmed uniprot=O16449 insdc=CCD62985.1
F49D11.3a	many2zero	NA	wormpep=CE17077 gene=WBGene00018627 status=Partially_confirmed uniprot=H2L059 insdc=CCD71534.1
F36D1.8	many2zero	NA	wormpep=CE18669 gene=WBGene00009467 status=Partially_confirmed uniprot=Q9XV37 insdc=CAB04310.1
F49D11.6	many2zero	NA	wormpep=CE44140 gene=WBGene00018630 status=Partially_confirmed uniprot=O44721 insdc=CCD71539.1
F56H6.4	many2zero	NA	wormpep=CE25914 gene=WBGene00010165 status=Predicted uniprot=O45581 insdc=CAB04492.2
T24A6.16a	many2zero	NA	wormpep=CE39033 gene=WBGene00020753 status=Predicted uniprot=O61952 insdc=CCD63577.1
F40C5.1a	many2zero	NA	wormpep=CE42247 gene=WBGene00018228 status=Partially_confirmed uniprot=Q9N5U3 insdc=CCD70895.1
F56H6.13	many2zero	NA	wormpep=CE25913 gene=WBGene00010173 status=Partially_confirmed uniprot=Q9GS12 insdc=CAC14333.1
T09E11.3	many2zero	NA	wormpep=CE13501 gene=WBGene00011652 status=Partially_confirmed uniprot=Q9XVF9 insdc=CAB03530.1
ZK1025.2	many2zero	NA	wormpep=CE19329 gene=WBGene00014182 status=Predicted uniprot=G5EBZ9 insdc=CAA18362.1
ZK1025.8	many2zero	NA	wormpep=CE19329 gene=WBGene00014188 status=Predicted uniprot=G5EBZ9 insdc=CAA18366.1
F17B5.4	many2zero	NA	wormpep=CE37895 gene=WBGene00008908 status=Partially_confirmed uniprot=O45376 insdc=CAB02972.2
T27C5.12	many2zero	NA	wormpep=CE37930 gene=WBGene00044059 status=Partially_confirmed uniprot=Q5FC32 insdc=CAI46585.1
T15D6.1	many2zero	NA	wormpep=CE13680 gene=WBGene00011778 status=Partially_confirmed uniprot=G5EEN0 insdc=CAB05627.1
ZK250.7	many2zero	NA	wormpep=CE15279 gene=WBGene00022690 locus=math-49 status=Partially_confirmed uniprot=O17303 insdc=CCD71603.1
C16C4.13	many2zero	NA	wormpep=CE08209 gene=WBGene00015837 locus=math-8 status=Predicted uniprot=O16561 insdc=CCD64675.1
C46F9.3	many2zero	NA	wormpep=CE08770 gene=WBGene00016719 locus=math-24 status=Partially_confirmed uniprot=O17190 insdc=CCD64684.1
ZK250.8	many2zero	NA	wormpep=CE15281 gene=WBGene00022691 locus=math-50 status=Partially_confirmed uniprot=O17304 insdc=CCD71604.1
C46F9.2	many2zero	NA	wormpep=CE08769 gene=WBGene00016718 locus=math-23 status=Predicted uniprot=O17191 insdc=CCD64683.1
C40D2.2	many2zero	NA	wormpep=CE19374 gene=WBGene00016555 locus=math-20 status=Confirmed uniprot=O76558 insdc=CCD67122.1
C46F9.4	many2zero	NA	wormpep=CE39482 gene=WBGene00016720 locus=math-25 status=Predicted uniprot=O17189 insdc=CCD64685.1
C46F9.1a	many2zero	NA	wormpep=CE08768 gene=WBGene00016717 locus=math-22 status=Confirmed uniprot=O17192 insdc=CCD64682.2
C40D2.3	many2zero	NA	wormpep=CE19375 gene=WBGene00016556 locus=math-21 status=Partially_confirmed uniprot=O76557 insdc=CCD67123.1
T16A1.1a	many2zero	NA	wormpep=CE37409 gene=WBGene00020532 locus=math-42 status=Partially_confirmed uniprot=Q2PJ79 insdc=CCD68953.1
R52.9	many2zero	NA	wormpep=CE45905 gene=WBGene00020080 locus=math-37 status=Partially_confirmed uniprot=F3NWW4 insdc=CCD67118.1
C40D2.1	many2zero	NA	wormpep=CE51259 gene=WBGene00016554 locus=math-19 status=Partially_confirmed uniprot=O76559 insdc=CCD67121.2
C40A11.1	many2zero	NA	wormpep=CE41364 gene=WBGene00016544 locus=math-18 status=Confirmed uniprot=Q9TZA4 insdc=CCD66471.1
C16C4.14	many2zero	NA	wormpep=CE08210 gene=WBGene00015838 locus=math-9 status=Predicted uniprot=O16562 insdc=CCD64676.1
F38H12.1	many2zero	NA	wormpep=CE25877 gene=WBGene00005623 locus=srj-39 status=Predicted uniprot=O16348 insdc=CCD68404.1 product="7TM GPCR, serpentine receptor class j (Srj)"
F38H12.2	many2zero	NA	wormpep=CE10080 gene=WBGene00005624 locus=srj-40 status=Predicted uniprot=O16347 insdc=CCD68405.1 product="7TM GPCR, serpentine receptor class j (Srj)"
T03D3.14	many2zero	NA	wormpep=CE13094 gene=WBGene00005635 locus=srj-57 status=Partially_confirmed uniprot=O16990 insdc=CCD71819.1 product="7TM GPCR, serpentine receptor class j (Srj)"
T02B11.5	many2zero	NA	wormpep=CE26471 gene=WBGene00005622 locus=srj-38 status=Predicted uniprot=O16975 insdc=CCD72450.1 product="Serpentine receptor class J-38"
T03D3.6	many2zero	NA	wormpep=CE13078 gene=WBGene00005627 locus=srj-45 status=Predicted uniprot=O16982 insdc=CCD71816.1 product="7TM GPCR, serpentine receptor class j (Srj)"
Y45G12A.1	many2zero	NA	wormpep=CE38241 gene=WBGene00005634 locus=srj-55 status=Predicted uniprot=Q9N4Z1 insdc=CCD70719.1 product="7TM GPCR, serpentine receptor class j (Srj)"
F37B4.11	many2zero	NA	wormpep=CE25874 gene=WBGene00005633 locus=srj-54 status=Predicted uniprot=Q9TXS5 insdc=CCD66323.1 product="7TM GPCR, serpentine receptor class j (Srj)"
Y49C4A.6	many2zero	NA	wormpep=CE38248 gene=WBGene00005632 locus=srj-53 status=Predicted uniprot=Q965U3 insdc=CCD72461.1 product="7TM GPCR, serpentine receptor class j (Srj)"
Y73F8A.3	many2zero	NA	wormpep=CE34617 gene=WBGene00005625 locus=srj-42 status=Predicted uniprot=Q9NA41 insdc=CAB70222.4 product="7TM GPCR, serpentine receptor class j (Srj)"
T03D3.2	many2zero	NA	wormpep=CE13070 gene=WBGene00005629 locus=srj-50 status=Predicted uniprot=O16981 insdc=CCD71812.1 product="7TM GPCR, serpentine receptor class j (Srj)"
T03D3.12	many2zero	NA	wormpep=CE13090 gene=WBGene00005628 locus=srj-49 status=Predicted uniprot=O16987 insdc=CCD71818.1 product="7TM GPCR, serpentine receptor class j (Srj)"
Y49C4A.7	many2zero	NA	wormpep=CE50835 gene=WBGene00005631 locus=srj-52 status=Predicted uniprot=A0A0K2WN07 insdc=CEO42917.2
T03D3.11	many2zero	NA	wormpep=CE13088 gene=WBGene00005626 locus=srj-44 status=Predicted uniprot=O16986 insdc=CCD71817.1 product="7TM GPCR, serpentine receptor class j (Srj)"
F48G7.1	many2zero	NA	wormpep=CE25893 gene=WBGene00005621 locus=srj-37 status=Predicted uniprot=Q9GUC0 insdc=CCD70348.1 product="7TM GPCR, serpentine receptor class j (Srj)"
F40F9.6a	many2many	PPA42417,PPA40470,PPA01388,PPA35444,PPA35830,PPA36450,PPA30358,PPA19423,PPA09509,PPA34589,PPA45046,PPA38891	wormpep=CE05855 gene=WBGene00009583 locus=aagr-3 status=Confirmed uniprot=Q20239 insdc=CAA94764.1
T13F3.3	many2many	PPA42417,PPA40470,PPA01388,PPA35444,PPA35830,PPA36450,PPA30358,PPA19423,PPA09509,PPA34589,PPA45046,PPA38891	wormpep=CE35617 gene=WBGene00003717 locus=nhr-127 status=Confirmed uniprot=O18087 insdc=CAB07671.2 product="Nuclear hormone receptor family member nhr-127"
F44D12.7	many2many	ppa_stranded_DN37409_c0_g1_i1,PPA27529,PPA44307,PPA38398	wormpep=CE01192 gene=WBGene00009684 locus=msd-3 status=Predicted uniprot=G5EEJ7 insdc=CAA92603.1
F44D12.3	many2many	ppa_stranded_DN37409_c0_g1_i1,PPA27529,PPA44307,PPA38398	wormpep=CE01192 gene=WBGene00009680 locus=msd-1 status=Confirmed uniprot=G5EEJ7 insdc=CAA92599.1
C35D10.11	many2many	ppa_stranded_DN37409_c0_g1_i1,PPA27529,PPA44307,PPA38398	wormpep=CE01192 gene=WBGene00016447 locus=msd-4 status=Confirmed uniprot=G5EEJ7 insdc=CCD66784.1
F44D12.5	many2many	ppa_stranded_DN37409_c0_g1_i1,PPA27529,PPA44307,PPA38398	wormpep=CE01192 gene=WBGene00009682 locus=msd-2 status=Confirmed uniprot=G5EEJ7 insdc=CAA92601.1
C55C2.2	many2many	ppa_stranded_DN37409_c0_g1_i1,PPA27529,PPA44307,PPA38398	wormpep=CE09025 gene=WBGene00006047 locus=ssp-19 status=Confirmed uniprot=O01829 insdc=CCD68120.1 product="Sperm-specific class P protein 19"
K07F5.9	many2many	ppa_stranded_DN37409_c0_g1_i1,PPA27529,PPA44307,PPA38398	wormpep=CE06124 gene=WBGene00006039 locus=ssp-10 status=Confirmed uniprot=Q21289 insdc=CAA94274.1 product="Sperm-specific class P protein 10"
T27A3.3	many2many	ppa_stranded_DN37409_c0_g1_i1,PPA27529,PPA44307,PPA38398	wormpep=CE14221 gene=WBGene00006044 locus=ssp-16 status=Confirmed uniprot=P91499 insdc=CCD72003.1 product="Sperm-specific class P protein 16"
E03H12.10	many2many	ppa_stranded_DN37409_c0_g1_i1,PPA27529,PPA44307,PPA38398	wormpep=CE09149 gene=WBGene00006038 locus=ssp-9 status=Confirmed uniprot=Q23058 insdc=CCD68682.1 product="Sperm-specific class P protein 9\/11"
T28H11.6	many2many	ppa_stranded_DN37409_c0_g1_i1,PPA27529,PPA44307,PPA38398	wormpep=CE09149 gene=WBGene00006040 locus=ssp-11 status=Confirmed uniprot=Q23058 insdc=CCD63839.1 product="Sperm-specific class P protein 9\/11"
F49C12.2	many2zero	NA	wormpep=CE03362 gene=WBGene00009872 status=Partially_confirmed uniprot=Q20580 insdc=CAA92507.1
F49C12.4	many2zero	NA	wormpep=CE03364 gene=WBGene00009874 status=Partially_confirmed uniprot=Q20582 insdc=CAA92509.1
K01D12.1	many2zero	NA	wormpep=CE06040 gene=WBGene00010461 status=Confirmed uniprot=Q21090 insdc=CAA99867.1
C33H5.1	many2zero	NA	wormpep=CE43780 gene=WBGene00016370 status=Partially_confirmed uniprot=Q18417 insdc=CCD66585.1
F07G11.1	many2zero	NA	wormpep=CE09222 gene=WBGene00017228 status=Partially_confirmed uniprot=O16235 insdc=CCD64329.1
E03H4.2	many2zero	NA	wormpep=CE36122 gene=WBGene00008470 status=Partially_confirmed uniprot=O17743 insdc=CAB04025.2
ZK1025.3	many2zero	NA	wormpep=CE23491 gene=WBGene00014183 status=Confirmed uniprot=Q9XXL6 insdc=CAA18370.1
C13A2.9	many2zero	NA	wormpep=CE47299 gene=WBGene00015725 status=Confirmed uniprot=O16869 insdc=CCD63101.2
C33G8.13	many2zero	NA	wormpep=CE45246 gene=WBGene00016369 status=Partially_confirmed uniprot=Q95ZX7 insdc=CCD66537.1
C13A2.4	many2zero	NA	wormpep=CE41981 gene=WBGene00015721 status=Confirmed uniprot=O16874 insdc=CCD63105.1
F13A7.12	many2zero	NA	wormpep=CE34804 gene=WBGene00008727 status=Partially_confirmed uniprot=Q7YTN9 insdc=CAE17791.1
F07G11.2	many2zero	NA	wormpep=CE52213 gene=WBGene00017229 status=Predicted uniprot=O16233 insdc=CCD64330.3
C13A2.10	many2zero	NA	wormpep=CE47171 gene=WBGene00015726 status=Confirmed uniprot=O16872 insdc=CCD63102.2
Y49C4A.9	many2zero	NA	wormpep=CE22218 gene=WBGene00021710 locus=cyp-33C11 status=Partially_confirmed uniprot=Q965T7 insdc=CCD72464.1 product="Cytochrome P450 family"
F41B5.3a	many2zero	NA	wormpep=CE27379 gene=WBGene00018261 locus=cyp-33C5 status=Confirmed uniprot=O16671 insdc=CCD70986.1 product="Cytochrome P450 family"
F44C8.1	many2zero	NA	wormpep=CE10378 gene=WBGene00018413 locus=cyp-33C4 status=Partially_confirmed uniprot=O16362 insdc=CCD71001.1 product="Cytochrome P450 family"
F41B5.4	many2zero	NA	wormpep=CE10222 gene=WBGene00018262 locus=cyp-33C3 status=Confirmed uniprot=O16670 insdc=CCD70987.1 product="Cytochrome P450 family"
F41B5.2	many2zero	NA	wormpep=CE42114 gene=WBGene00018260 locus=cyp-33C7 status=Confirmed uniprot=O16673 insdc=CCD70992.1 product="Cytochrome P450 family"
F41B5.7a	many2zero	NA	wormpep=CE51091 gene=WBGene00018264 locus=cyp-33C6 status=Partially_confirmed uniprot=A0A0M7RF98 insdc=CUR30027.1 product="Cytochrome P450 family"
R08F11.3	many2zero	NA	wormpep=CE12584 gene=WBGene00019967 locus=cyp-33C8 status=Confirmed uniprot=O02641 insdc=CCD72308.1 product="Cytochrome P450 family"
C45H4.2	many2zero	NA	wormpep=CE46272 gene=WBGene00016686 locus=cyp-33C1 status=Partially_confirmed uniprot=O44704 insdc=CCD67429.1 product="Cytochrome P450 family"
C45H4.17a	many2zero	NA	wormpep=CE25818 gene=WBGene00016697 locus=cyp-33C2 status=Partially_confirmed uniprot=O44706 insdc=CCD67427.1 product="Cytochrome P450 family"
C50H11.15	many2zero	NA	wormpep=CE08931 gene=WBGene00016860 locus=cyp-33C9 status=Confirmed uniprot=O16482 insdc=CCD67812.1 product="Cytochrome P450 family"
Y17D7A.4	many2zero	NA	wormpep=CE16589 gene=WBGene00012448 locus=cyp-33D3 status=Partially_confirmed uniprot=G5EE22 insdc=CAA16294.2 product="Cytochrome P450 family"
Y5H2B.6	many2zero	NA	wormpep=CE21315 gene=WBGene00021168 locus=cyp-33C12 status=Confirmed uniprot=Q9N4Q4 insdc=CCD67437.1 product="Cytochrome P450 family"
K05D4.4	many2zero	NA	wormpep=CE16230 gene=WBGene00010589 locus=cyp-33D1 status=Confirmed uniprot=O45659 insdc=CAB07250.1 product="Cytochrome P450 family"
F49E11.5	many2zero	NA	wormpep=CE05901 gene=WBGene00009891 locus=scl-10 status=Partially_confirmed uniprot=Q20609 insdc=CAA94349.1
C39E9.2	many2zero	NA	wormpep=CE05385 gene=WBGene00008027 locus=scl-5 status=Confirmed uniprot=Q18543 insdc=CAA94335.1
F09E8.5	many2zero	NA	wormpep=CE09282 gene=WBGene00008625 locus=scl-14 status=Confirmed uniprot=Q93444 insdc=CAA98060.1
H10D18.2	many2zero	NA	wormpep=CE23800 gene=WBGene00019178 locus=scl-12 status=Partially_confirmed uniprot=Q9N5N3 insdc=CCD71371.1
H10D18.4	many2zero	NA	wormpep=CE20952 gene=WBGene00019179 locus=scl-13 status=Confirmed uniprot=Q9N5N4 insdc=CCD71373.1
F49E11.9	many2zero	NA	wormpep=CE05905 gene=WBGene00004742 locus=scl-1 status=Confirmed uniprot=Q20608 insdc=CAA94348.1
F49E11.6	many2zero	NA	wormpep=CE10802 gene=WBGene00009892 locus=scl-11 status=Partially_confirmed uniprot=Q93746 insdc=CAA94350.1
F02E11.5	many2zero	NA	wormpep=CE09196 gene=WBGene00017183 locus=scl-15 status=Partially_confirmed uniprot=O16575 insdc=CCD64920.1
F49E11.10a	many2zero	NA	wormpep=CE05906 gene=WBGene00009895 locus=scl-2 status=Confirmed uniprot=Q20603 insdc=CAA94344.1
F49E11.11	many2zero	NA	wormpep=CE05907 gene=WBGene00009896 locus=scl-3 status=Confirmed uniprot=G5EF50 insdc=CAA94354.1
C39E9.4	many2zero	NA	wormpep=CE05387 gene=WBGene00008028 locus=scl-6 status=Confirmed uniprot=Q18538 insdc=CAA94330.1
C39E9.5	many2zero	NA	wormpep=CE05388 gene=WBGene00008029 locus=scl-7 status=Partially_confirmed uniprot=Q18539 insdc=CAA94331.1
C39E9.6	many2zero	NA	wormpep=CE05389 gene=WBGene00008030 locus=scl-8 status=Partially_confirmed uniprot=Q18540 insdc=CAA94332.1
T27F6.2	many2zero	NA	wormpep=CE16512 gene=WBGene00012103 locus=clec-12 status=Partially_confirmed uniprot=O45867 insdc=CAB04882.1
C54C8.7	many2zero	NA	wormpep=CE08970 gene=WBGene00008294 locus=clec-11 status=Partially_confirmed uniprot=O17705 insdc=CAB05461.1
E03H4.10	many2zero	NA	wormpep=CE20647 gene=WBGene00008477 locus=clec-17 status=Confirmed uniprot=O17741 insdc=CAB04034.1
T07D10.4	many2zero	NA	wormpep=CE13381 gene=WBGene00011584 locus=clec-15 status=Predicted uniprot=G5ED09 insdc=CAB04713.1
H16D19.1	many2zero	NA	wormpep=CE13381 gene=WBGene00010399 locus=clec-13 status=Predicted uniprot=G5ED09 insdc=CAA20940.1
F56H6.8	many2zero	NA	wormpep=CE16136 gene=WBGene00010169 locus=clec-18 status=Predicted uniprot=O45586 insdc=CAB04497.1
C03H5.1	many2zero	NA	wormpep=CE32109 gene=WBGene00015403 locus=clec-10 status=Confirmed uniprot=O16660 insdc=CCD62818.1
C35D10.14	many2zero	NA	wormpep=CE27828 gene=WBGene00016450 locus=clec-5 status=Confirmed uniprot=Q18492 insdc=CCD66787.1
B0454.7	many2zero	NA	wormpep=CE07757 gene=WBGene00015198 locus=clec-2 status=Partially_confirmed uniprot=O17166 insdc=CCD61973.1
C41H7.7	many2zero	NA	wormpep=CE32606 gene=WBGene00016577 locus=clec-3 status=Confirmed uniprot=O17155 insdc=CCD62000.1
Y38E10A.5	many2zero	NA	wormpep=CE28701 gene=WBGene00012583 locus=clec-4 status=Confirmed uniprot=Q9NAK5 insdc=CAB54396.2
F10G2.3	many2zero	NA	wormpep=CE09331 gene=WBGene00017364 locus=clec-7 status=Confirmed uniprot=Q22955 insdc=CCD62811.1
C35D10.15	many2zero	NA	wormpep=CE27829 gene=WBGene00016451 locus=clec-6 status=Partially_confirmed uniprot=Q95QR9 insdc=CCD66788.1
F41H10.7	many2many	PPA03658,PPA41079,PPA03661,PPA33962,PPA32388,PPA40776,PPA34200,PPA10949,PPA41587,PPA10951,PPA37782	wormpep=CE49372 gene=WBGene00001243 locus=elo-5 status=Confirmed uniprot=Q20300 insdc=CDK13459.1 product="Elongation of very long chain fatty acids protein 5"
Y53F4B.2	many2many	PPA03658,PPA41079,PPA03661,PPA33962,PPA32388,PPA40776,PPA34200,PPA10949,PPA41587,PPA10951,PPA37782	wormpep=CE22388 gene=WBGene00001247 locus=elo-9 status=Confirmed uniprot=Q9NAC6 insdc=CAB61069.1 product="Elongation of very long chain fatty acids protein"
ZC196.7	one2many	PPA04582,PPA42059,PPA37384,PPA35886,PPA37254,PPA40389,PPA35240,PPA42928,PPA38482,PPA37391,PPA36318	wormpep=CE15078 gene=WBGene00001616 locus=glr-5 status=Confirmed uniprot=O01623 insdc=CCD62097.1
T28A8.5	many2zero	NA	wormpep=CE44302 gene=WBGene00012111 status=Confirmed uniprot=Q9XU08 insdc=CAB07285.2
T28A8.4	many2zero	NA	wormpep=CE18975 gene=WBGene00012110 status=Confirmed uniprot=Q9XU05 insdc=CAB07288.1
Y57A10A.7	many2zero	NA	wormpep=CE22611 gene=WBGene00013252 status=Confirmed uniprot=Q9NA85 insdc=CAB55012.1
T28A8.3	many2zero	NA	wormpep=CE18974 gene=WBGene00012109 status=Confirmed uniprot=Q9XU06 insdc=CAB07287.1
T28A8.6	many2zero	NA	wormpep=CE18977 gene=WBGene00012112 status=Confirmed uniprot=Q9XU04 insdc=CAB07289.1
Y57A10A.5	many2zero	NA	wormpep=CE22607 gene=WBGene00013250 status=Confirmed uniprot=Q9NA87 insdc=CAB55010.1
Y57A10A.4	many2zero	NA	wormpep=CE46423 gene=WBGene00013249 status=Partially_confirmed uniprot=Q9NA88 insdc=CAB55009.2
Y57A10A.3	many2zero	NA	wormpep=CE25508 gene=WBGene00013248 status=Confirmed uniprot=Q9U206 insdc=CAB60773.1
Y73B3B.3	many2zero	NA	wormpep=CE26596 gene=WBGene00022225 status=Predicted uniprot=Q95XD9 insdc=CCD74450.1
T28A8.8a	many2zero	NA	wormpep=CE45411 gene=WBGene00194852 status=Confirmed uniprot=E2JL07 insdc=CBX25200.1
B0205.9	many2zero	NA	wormpep=CE17323 gene=WBGene00015023 status=Confirmed uniprot=O61745 insdc=CCD61304.1
Y73B3B.1	many2zero	NA	wormpep=CE26598 gene=WBGene00022223 status=Predicted uniprot=Q95XD8 insdc=CCD74448.1
Y105C5A.3	many2zero	NA	wormpep=CE23185 gene=WBGene00004158 locus=pqn-76 status=Predicted uniprot=G5ECQ7 insdc=CAB54982.1
Y105C5A.6	many2zero	NA	wormpep=CE23185 gene=WBGene00004160 locus=pqn-79 status=Predicted uniprot=G5ECQ7 insdc=CAB54985.1
Y105C5A.4	many2zero	NA	wormpep=CE23186 gene=WBGene00000028 locus=abu-5 status=Predicted uniprot=Q9NF70 insdc=CAB54983.1
Y105C5A.5	many2zero	NA	wormpep=CE23187 gene=WBGene00004159 locus=pqn-78 status=Predicted uniprot=Q9NF69 insdc=CAB54984.1
Y5H2A.3	many2zero	NA	wormpep=CE21313 gene=WBGene00000027 locus=abu-4 status=Partially_confirmed uniprot=Q86S74 insdc=CCD70998.1
AC3.3	many2zero	NA	wormpep=CE05133 gene=WBGene00000024 locus=abu-1 status=Confirmed uniprot=Q17400 insdc=CAA94867.1
AC3.4	many2zero	NA	wormpep=CE37872 gene=WBGene00004098 locus=pqn-2 status=Confirmed uniprot=Q17401 insdc=CAA94868.2
Y73F8A.9	many2zero	NA	wormpep=CE25601 gene=WBGene00004171 locus=pqn-91 status=Partially_confirmed uniprot=Q9NA38 insdc=CAB70227.1
Y73F8A.8	many2zero	NA	wormpep=CE22977 gene=WBGene00004170 locus=pqn-90 status=Partially_confirmed uniprot=Q9NA61 insdc=CAB60533.1
Y5H2A.4	many2zero	NA	wormpep=CE48261 gene=WBGene00044521 status=Partially_confirmed uniprot=Q4R172 insdc=CCD70999.2
F19G12.7	many2zero	NA	wormpep=CE07090 gene=WBGene00000025 locus=abu-2 status=Predicted uniprot=Q19594 insdc=CCD69737.1
T23F1.6	many2zero	NA	wormpep=CE14080 gene=WBGene00004153 locus=pqn-71 status=Confirmed uniprot=O18118 insdc=CAB03405.1
T13F3.4	many2zero	NA	wormpep=CE41934 gene=WBGene00011751 status=Partially_confirmed uniprot=O18088 insdc=CAB07672.2
C03G6.5	many2zero	NA	wormpep=CE45476 gene=WBGene00015393 status=Confirmed uniprot=O01454 insdc=CCD62706.1 product="UPF0376 protein C03G6.5"
F35F10.14a	many2zero	NA	wormpep=CE51383 gene=WBGene00018063 status=Confirmed uniprot=Q9GYT1 insdc=CCD64826.2
C36C5.14	many2zero	NA	wormpep=CE08603 gene=WBGene00016483 status=Partially_confirmed uniprot=O16408 insdc=CCD66865.1
C36C5.15	many2zero	NA	wormpep=CE08604 gene=WBGene00016484 status=Partially_confirmed uniprot=O16410 insdc=CCD66866.1
T28A11.3	many2zero	NA	wormpep=CE14285 gene=WBGene00020870 status=Confirmed uniprot=P91521 insdc=CCD70562.1
C17B7.3c	many2zero	NA	wormpep=CE51258 gene=WBGene00015877 status=Predicted uniprot=A0A131MBP3 insdc=CZR14547.1
C36C5.12	many2zero	NA	wormpep=CE51178 gene=WBGene00016481 status=Confirmed uniprot=O16406 insdc=CCD66864.2 product="UPF0376 protein C36C5.12"
T20D4.10	many2zero	NA	wormpep=CE39630 gene=WBGene00020616 status=Confirmed uniprot=Q2L6V7 insdc=CCD62939.1
T20D4.12	many2zero	NA	wormpep=CE39631 gene=WBGene00020618 status=Confirmed uniprot=P91463 insdc=CCD62941.1
C17B7.9	many2zero	NA	wormpep=CE16857 gene=WBGene00015883 status=Predicted uniprot=O45153 insdc=CCD62956.1
T28A11.18	many2zero	NA	wormpep=CE39635 gene=WBGene00020880 status=Confirmed uniprot=P91516 insdc=CCD70574.1
C04H5.3	many2many	PPA41407,PPA39299,PPA42731,PPA41935,PPA04226,PPA24212,PPA05923,ppa_stranded_DN25191_c0_g1_i2	wormpep=CE32791 gene=WBGene00007314 locus=gcy-29 status=Partially_confirmed uniprot=O62026 insdc=CAB03842.2 product="Receptor-type guanylate cyclase gcy-29"
ZK896.8	many2many	PPA41407,PPA39299,PPA42731,PPA41935,PPA04226,PPA24212,PPA05923,ppa_stranded_DN25191_c0_g1_i2	wormpep=CE42602 gene=WBGene00001543 locus=gcy-18 status=Confirmed uniprot=G5EFQ0 insdc=CAB05325.2 product="Receptor-type guanylate cyclase gcy-18"
T26C12.4	many2many	PPA41407,PPA39299,PPA42731,PPA41935,PPA04226,PPA24212,PPA05923,ppa_stranded_DN25191_c0_g1_i2	wormpep=CE41702 gene=WBGene00001548 locus=gcy-23 status=Confirmed uniprot=G5EEE9 insdc=CCD74008.1 product="Receptor-type guanylate cyclase gcy-23"
C49H3.1	many2many	PPA41407,PPA39299,PPA42731,PPA41935,PPA04226,PPA24212,PPA05923,ppa_stranded_DN25191_c0_g1_i2	wormpep=CE42080 gene=WBGene00001535 locus=gcy-8 status=Confirmed uniprot=Q9GYQ4 insdc=CCD67714.1 product="Receptor-type guanylate cyclase gcy-8"
R13A5.6	many2many	PPA19760,PPA40022,PPA25793,PPA25785,PPA40015,ppa_stranded_DN30060_c0_g1_i2,PPA15160,PPA08456	wormpep=CE01378 gene=WBGene00020049 locus=ttr-8 status=Confirmed uniprot=Q95Y93 insdc=CCD63601.1
T19C3.9	many2many	PPA19760,PPA40022,PPA25793,PPA25785,PPA40015,ppa_stranded_DN30060_c0_g1_i2,PPA15160,PPA08456	wormpep=CE35018 gene=WBGene00020566 locus=ttr-7 status=Confirmed uniprot=Q7YZH4 insdc=CCD73741.1
R13A5.3	many2many	PPA19760,PPA40022,PPA25793,PPA25785,PPA40015,ppa_stranded_DN30060_c0_g1_i2,PPA15160,PPA08456	wormpep=CE01375 gene=WBGene00020047 locus=ttr-32 status=Confirmed uniprot=Q95Y92 insdc=CCD63599.1
F41G3.19	many2many	PPA10963,PPA43258,PPA10454,PPA10785,PPA07198,PPA29587,PPA10448,PPA24594	wormpep=CE48268 gene=WBGene00044317 status=Partially_confirmed uniprot=Q4TTB4 insdc=CCD71048.2
F41G3.21	many2many	PPA10963,PPA43258,PPA10454,PPA10785,PPA07198,PPA29587,PPA10448,PPA24594	wormpep=CE38602 gene=WBGene00044316 status=Partially_confirmed uniprot=Q4TTB3 insdc=CCD71050.1
F42H10.6	many2many	PPA10963,PPA43258,PPA10454,PPA10785,PPA07198,PPA29587,PPA10448,PPA24594	wormpep=CE24969 gene=WBGene00018370 status=Confirmed uniprot=P34419 insdc=CCD62884.1 product="Putative esterase F42H10.6"
K04E7.1	one2many	PPA38375,PPA34794,PPA19673,PPA34797,PPA43220,PPA36696,PPA38210,PPA37515,PPA34768,PPA29187	wormpep=CE40858 gene=WBGene00019383 status=Partially_confirmed uniprot=Q21220 insdc=CCD64585.1
Y46C8AL.5	many2zero	NA	wormpep=CE36742 gene=WBGene00021583 locus=clec-72 status=Confirmed uniprot=Q9N3W5 insdc=CCD71967.1
F56D6.2	many2zero	NA	wormpep=CE31546 gene=WBGene00018971 locus=clec-67 status=Confirmed uniprot=Q8ITX4 insdc=CCD70720.1
Y46C8AL.4	many2zero	NA	wormpep=CE36741 gene=WBGene00021582 locus=clec-71 status=Partially_confirmed uniprot=Q9N3W9 insdc=CCD71966.1
F56D6.1	many2zero	NA	wormpep=CE48753 gene=WBGene00018970 locus=clec-68 status=Partially_confirmed uniprot=Q3LFM3 insdc=CCD70733.2
Y46C8AL.8	many2zero	NA	wormpep=CE39846 gene=WBGene00021585 locus=clec-74 status=Partially_confirmed uniprot=Q9N3W1 insdc=CCD71968.1
Y46C8AL.3	many2zero	NA	wormpep=CE40158 gene=WBGene00021581 locus=clec-70 status=Partially_confirmed uniprot=Q9N3X0 insdc=CCD71965.1
Y46C8AR.1	many2zero	NA	wormpep=CE31650 gene=WBGene00021587 locus=clec-76 status=Confirmed uniprot=Q9N3V9 insdc=CCD71387.1
Y46C8AL.9	many2zero	NA	wormpep=CE52171 gene=WBGene00021586 locus=clec-75 status=Partially_confirmed uniprot=A0A2C9C3D7 insdc=SOF58795.1
Y46C8AM.1	many2zero	NA	wormpep=CE33872 gene=WBGene00271795 status=Confirmed uniprot=U4PS59 insdc=CDH93426.1
Y46C8AL.2	many2zero	NA	wormpep=CE40157 gene=WBGene00021580 locus=clec-174 status=Partially_confirmed uniprot=Q9N3W8 insdc=CCD71964.1
M162.2	many2zero	NA	wormpep=CE18892 gene=WBGene00010928 locus=clec-258 status=Partially_confirmed uniprot=Q9XUC9 insdc=CAB05254.1
E02C12.10	many2zero	NA	wormpep=CE52183 gene=WBGene00017095 status=Partially_confirmed uniprot=Q19034 insdc=CCD68596.3
Y45G12C.4	many2zero	NA	wormpep=CE21938 gene=WBGene00021567 status=Predicted uniprot=Q9N4Y2 insdc=CCD62299.1
F56A4.5	many2zero	NA	wormpep=CE20882 gene=WBGene00018913 status=Predicted uniprot=Q9N5R6 insdc=CCD62315.1
E02C12.6	many2zero	NA	wormpep=CE34289 gene=WBGene00017092 status=Partially_confirmed uniprot=Q19030 insdc=CCD68591.1
C18B10.6	many2zero	NA	wormpep=CE08300 gene=WBGene00015963 status=Partially_confirmed uniprot=P91071 insdc=CCD63006.1
E02C12.12	many2zero	NA	wormpep=CE45377 gene=WBGene00017097 status=Confirmed uniprot=Q19036 insdc=CCD68599.1
E02C12.11	many2zero	NA	wormpep=CE04320 gene=WBGene00017096 status=Partially_confirmed uniprot=Q19035 insdc=CCD68597.1
E02C12.8c	many2zero	NA	wormpep=CE49979 gene=WBGene00017093 status=Confirmed uniprot=H2KZK3 insdc=CCD68594.2
E02C12.19	many2zero	NA	wormpep=CE52380 gene=WBGene00271797 status=Predicted uniprot=A0A2C9C3A8 insdc=SOF58834.1
F58B4.5	many2zero	NA	wormpep=CE06015 gene=WBGene00010238 status=Confirmed uniprot=Q20974 insdc=CAA98496.1
E02C12.9	many2zero	NA	wormpep=CE52237 gene=WBGene00017094 status=Predicted uniprot=Q19033 insdc=CCD68595.2
B0222.8	many2one	PPA03509	wormpep=CE06699 gene=WBGene00000599 locus=col-10 status=Confirmed uniprot=Q17460 insdc=CCD61421.1 product="Cuticle collagen 10"
B0222.6	many2one	PPA03509	wormpep=CE25739 gene=WBGene00000717 locus=col-144 status=Confirmed uniprot=Q17458 insdc=CCD61419.2
F54D1.3	many2one	PPA03509	wormpep=CE05937 gene=WBGene00000701 locus=col-127 status=Predicted uniprot=G5EFU8 insdc=CAB00860.2
F54D1.2	many2one	PPA03509	wormpep=CE05937 gene=WBGene00000700 locus=col-126 status=Predicted uniprot=G5EFU8 insdc=CAB00858.3
B0222.7	many2one	PPA03509	wormpep=CE48016 gene=WBGene00000718 locus=col-145 status=Partially_confirmed uniprot=Q17459 insdc=CCD61420.2 product="Putative cuticle collagen 145"
B0024.1	many2one	PPA03509	wormpep=CE05146 gene=WBGene00000722 locus=col-149 status=Confirmed uniprot=Q17417 insdc=CAA94874.1
B0024.2	many2one	PPA03509	wormpep=CE05147 gene=WBGene00000723 locus=col-150 status=Confirmed uniprot=Q17418 insdc=CAA94875.1
ZC373.7	many2one	PPA03509	wormpep=CE02380 gene=WBGene00000749 locus=col-176 status=Confirmed uniprot=Q23263 insdc=CAA88979.1
C12D8.8	many2one	PPA03509	wormpep=CE05271 gene=WBGene00000721 locus=col-148 status=Partially_confirmed uniprot=Q17939 insdc=CAA98236.1
F17C8.2	many2one	PPA03509	wormpep=CE00956 gene=WBGene00000664 locus=col-89 status=Confirmed uniprot=Q19528 insdc=CAA84800.1
F40G12.15	many2zero	NA	wormpep=CE37835 gene=WBGene00044002 locus=srt-74 status=Predicted uniprot=Q5FC50 insdc=CAI46604.1 product="7TM GPCR, serpentine receptor class t (Srt)"
F40G12.8	many2zero	NA	wormpep=CE37836 gene=WBGene00009603 locus=srt-33 status=Partially_confirmed uniprot=Q20244 insdc=CAB01181.2 product="7TM GPCR, serpentine receptor class t (Srt)"
F54E2.6	many2zero	NA	wormpep=CE17110 gene=WBGene00018826 locus=srt-34 status=Predicted uniprot=Q9TXJ9 insdc=CCD71808.1 product="7TM GPCR, serpentine receptor class t (Srt)"
C53A5.10	many2zero	NA	wormpep=CE37816 gene=WBGene00008268 locus=srt-32 status=Predicted uniprot=O17701 insdc=CAB03990.2 product="7TM GPCR, serpentine receptor class t (Srt)"
C24B9.6	many2zero	NA	wormpep=CE17448 gene=WBGene00016051 locus=srt-27 status=Predicted uniprot=O76434 insdc=CCD65465.1 product="7TM GPCR, serpentine receptor class t (Srt)"
C24B9.4a	many2zero	NA	wormpep=CE17446 gene=WBGene00016049 locus=srt-28 status=Partially_confirmed uniprot=H2KZ03 insdc=CCD65474.1 product="7TM GPCR, serpentine receptor class t (Srt)"
R08F11.2	many2zero	NA	wormpep=CE12582 gene=WBGene00019966 locus=srt-30 status=Partially_confirmed uniprot=O01890 insdc=CCD72307.1 product="7TM GPCR, serpentine receptor class t (Srt)"
C24B9.5	many2zero	NA	wormpep=CE35830 gene=WBGene00016050 locus=srt-29 status=Partially_confirmed uniprot=O76433 insdc=CCD65464.1 product="7TM GPCR, serpentine receptor class t (Srt)"
M02H5.2	many2zero	NA	wormpep=CE25951 gene=WBGene00019740 locus=srt-31 status=Predicted uniprot=Q966H5 insdc=CCD62235.1 product="7TM GPCR, serpentine receptor class t (Srt)"
W04D2.2a	many2zero	NA	wormpep=CE06540 gene=WBGene00012242 locus=srt-39 status=Partially_confirmed uniprot=Q23156 insdc=CAA99939.1 product="7TM GPCR, serpentine receptor class t (Srt)"
Y5H2B.7	many2zero	NA	wormpep=CE38009 gene=WBGene00021169 locus=srt-40 status=Partially_confirmed uniprot=Q966A1 insdc=CCD67438.1 product="7TM GPCR, serpentine receptor class t (Srt)"
F14F7.2	many2zero	NA	wormpep=CE15822 gene=WBGene00008809 locus=cyp-13A11 status=Partially_confirmed uniprot=O17806 insdc=CAB04112.1 product="Cytochrome P450 family"
F14F7.3	many2zero	NA	wormpep=CE15823 gene=WBGene00008810 locus=cyp-13A12 status=Confirmed uniprot=O17807 insdc=CAB04113.1 product="Cytochrome P450 family"
ZK1320.4	many2zero	NA	wormpep=CE37736 gene=WBGene00014254 locus=cyp-13A10 status=Confirmed uniprot=Q09653 insdc=CAA87042.3 product="Putative cytochrome P450 CYP13A10"
T10B9.8	many2zero	NA	wormpep=CE01660 gene=WBGene00011677 locus=cyp-13A1 status=Partially_confirmed uniprot=Q27520 insdc=CAA88610.1 product="Putative cytochrome P450 CYP13A1"
T10B9.2	many2zero	NA	wormpep=CE01656 gene=WBGene00011672 locus=cyp-13A5 status=Confirmed uniprot=Q27514 insdc=CAA88604.1 product="Putative cytochrome P450 CYP13A5"
T10B9.1	many2zero	NA	wormpep=CE01654 gene=WBGene00011671 locus=cyp-13A4 status=Partially_confirmed uniprot=Q27513 insdc=CAA88603.1 product="Putative cytochrome P450 CYP13A4"
T10B9.7	many2zero	NA	wormpep=CE01659 gene=WBGene00011676 locus=cyp-13A2 status=Confirmed uniprot=Q27518 insdc=CAA88607.1 product="Putative cytochrome P450 CYP13A2"
T10B9.10	many2zero	NA	wormpep=CE01655 gene=WBGene00000372 locus=cyp-13A7 status=Partially_confirmed uniprot=Q27519 insdc=CAA88609.1 product="Putative cytochrome P450 CYP13A7"
T10B9.5	many2zero	NA	wormpep=CE01658 gene=WBGene00011675 locus=cyp-13A3 status=Partially_confirmed uniprot=Q27517 insdc=CAA88606.1 product="Putative cytochrome P450 CYP13A3"
T10B9.3	many2zero	NA	wormpep=CE01657 gene=WBGene00011673 locus=cyp-13A6 status=Partially_confirmed uniprot=Q27515 insdc=CAA88605.1 product="Putative cytochrome P450 CYP13A6"
T10B9.4	many2zero	NA	wormpep=CE13541 gene=WBGene00011674 locus=cyp-13A8 status=Partially_confirmed uniprot=Q27516 insdc=CAA88611.1 product="Putative cytochrome P450 CYP13A8"
Y94A7B.5	many2zero	NA	wormpep=CE19283 gene=WBGene00005502 locus=srh-298 status=Predicted uniprot=Q9XXA9 insdc=CAA19567.1 product="7TM GPCR, serpentine receptor class h (Srh)"
Y94A7B.4	many2zero	NA	wormpep=CE19282 gene=WBGene00005500 locus=srh-296 status=Predicted uniprot=Q9XXB0 insdc=CAA19566.1 product="7TM GPCR, serpentine receptor class h (Srh)"
Y94A7B.8	many2zero	NA	wormpep=CE33004 gene=WBGene00005505 locus=srh-301 status=Confirmed uniprot=Q9GRU8 insdc=CAC15865.2 product="7TM GPCR, serpentine receptor class h (Srh)"
Y94A7B.9	many2zero	NA	wormpep=CE26314 gene=WBGene00005508 locus=srh-304 status=Partially_confirmed uniprot=Q9GRU9 insdc=CAC15864.1 product="7TM GPCR, serpentine receptor class h (Srh)"
Y94A7B.7	many2zero	NA	wormpep=CE26312 gene=WBGene00005507 locus=srh-303 status=Predicted uniprot=Q9GRV0 insdc=CAC15863.1 product="7TM GPCR, serpentine receptor class h (Srh)"
K08G2.9	many2zero	NA	wormpep=CE34204 gene=WBGene00005503 locus=srh-299 status=Partially_confirmed uniprot=Q7YXC0 insdc=CAD92386.1 product="7TM GPCR, serpentine receptor class h (Srh)"
Y94A7B.6	many2zero	NA	wormpep=CE26311 gene=WBGene00005504 locus=srh-300 status=Predicted uniprot=Q9XXB3 insdc=CAA19562.2 product="7TM GPCR, serpentine receptor class h (Srh)"
C17F4.4	many2zero	NA	wormpep=CE35955 gene=WBGene00005501 locus=srh-297 status=Partially_confirmed uniprot=O16539 insdc=CCD64909.1 product="7TM GPCR, serpentine receptor class h (Srh)"
K08G2.8	many2zero	NA	wormpep=CE34203 gene=WBGene00005497 locus=srh-293 status=Predicted uniprot=G5EBP3 insdc=CAB03195.2 product="7TM GPCR, serpentine receptor class h (Srh)"
ZK1037.8	many2zero	NA	wormpep=CE16760 gene=WBGene00005499 locus=srh-295 status=Predicted uniprot=O45990 insdc=CAB03507.1 product="7TM GPCR, serpentine receptor class h (Srh)"
Y59A8A.4	many2zero	NA	wormpep=CE26202 gene=WBGene00005490 locus=srh-286 status=Predicted uniprot=Q9GRZ8 insdc=CAC14401.1 product="7TM GPCR, serpentine receptor class h (Srh)"
F57B1.9a	many2zero	NA	wormpep=CE41414 gene=WBGene00045488 status=Partially_confirmed uniprot=A7LPI0 insdc=CAO82042.1
F57B1.1	many2zero	NA	wormpep=CE43120 gene=WBGene00010187 status=Partially_confirmed uniprot=Q20923 insdc=CAB01510.4
T09E8.4	many2zero	NA	wormpep=CE42331 gene=WBGene00011649 status=Partially_confirmed uniprot=Q22362 insdc=CAB01517.3
F54E2.5	many2zero	NA	wormpep=CE51113 gene=WBGene00018825 status=Partially_confirmed uniprot=Q9TXK0 insdc=CCD71807.3
F54E2.9	many2zero	NA	wormpep=CE51127 gene=WBGene00268206 status=Partially_confirmed uniprot=A0A0M7RFA1 insdc=CUR30037.1
Y51A2B.2	many2zero	NA	wormpep=CE42914 gene=WBGene00013066 status=Partially_confirmed uniprot=O45957 insdc=CAA16393.2
F58F6.6	many2zero	NA	wormpep=CE17141 gene=WBGene00019054 status=Partially_confirmed uniprot=O44177 insdc=CCD63486.1
ZC196.9a	many2zero	NA	wormpep=CE52438 gene=WBGene00022552 status=Partially_confirmed uniprot=F1LIM4 insdc=CCD62091.2
ZC196.8	many2zero	NA	wormpep=CE36058 gene=WBGene00022551 status=Partially_confirmed uniprot=O01624 insdc=CCD62098.1
F58F6.5	many2zero	NA	wormpep=CE49013 gene=WBGene00019053 status=Partially_confirmed uniprot=O44176 insdc=CCD63485.2
[truncated: 8,782 more rows]

## Sheet: phylostrata_annotated
Sequence	Phylostratum	Description
[truncated: 20,191 more rows]
